# Supplementary material for: MicroRNA-7641 is a regulator of ribosomal proteins and a promising targeting factor to improve the efficacy of cancer therapy
Source: Sci Rep. 2017 Aug 21;7:8365. doi: 10.1038/s41598-017-08737-w (PMC5566380; doi:10.1038/s41598-017-08737-w)
Supplement: Supplementary file 2 — Supplementary Spreadsheet [file 41598_2017_8737_MOESM2_ESM.csv]

Supplementary Spreadsheet
MicroRNA-7641 is a regulator of ribosomal proteins and a promising targeting factor to improve the efficacy of cancer therapy
Abu Musa Md Talimur Reza, Yun-Jung Choi, Yu-Guo Yuan, Joydeep Das, Hideyo Yasuda & Jin-Hoi Kim*
Department of Stem Cell and Regenerative Biotechnology, Humanized Pig Research Centre (SRC), Konkuk University, Seoul 143-701, Republic of Korea
* Corresponding author: Department of Stem Cell and Regenerative Biotechnology, Humanized Pig Research Center (SRC), Konkuk University, Seoul 143-701, Republic of Korea.
E-mail address: jhkim541@konkuk.ac.kr ; Tel: +82-2-450-3687; Fax: +82-2-458-5414
Running title: MicroRNA-7641, ribosomal proteins and cancer
Supplementary Spreadsheet-S1: Prediceted target genes of miR-7641 with respective details
Software: TargetScan Human
Target gene	Representative transcript	Gene name	Number of 3P-seq tags supporting UTR + 5	Link to sites in UTRs	Site counts				6mer sites	Representative miRNA	Cumulative weighted context++ score	Total context++ score	Aggregate PCT
					Total	8mer	7mer-m8	7mer-A1
TMPRSS11BNL	ENST00000432593.3	TMPRSS11B N-terminal like	5	Sites in UTR	3	2	0	1	1	hsa-miR-7641	-1.01	-1.01	N/A
RAB7L1	ENST00000367139.3	RAB7, member RAS oncogene family-like 1	61	Sites in UTR	6	1	4	1	0	hsa-miR-7641	-0.95	-0.95	N/A
TNFSF10	ENST00000420541.2	tumor necrosis factor (ligand) superfamily, member 10	28	Sites in UTR	3	2	1	0	1	hsa-miR-7641	-0.91	-0.91	N/A
C9orf153	ENST00000339137.3	chromosome 9 open reading frame 153	5	Sites in UTR	2	1	1	0	0	hsa-miR-7641	-0.86	-0.86	N/A
TMEM156	ENST00000381938.3	transmembrane protein 156	15	Sites in UTR	2	2	0	0	1	hsa-miR-7641	-0.82	-0.82	N/A
CUL3	ENST00000264414.4	cullin 3	1476	Sites in UTR	2	1	1	0	0	hsa-miR-7641	-0.76	-0.76	N/A
SIGLEC7	ENST00000600577.1	sialic acid binding Ig-like lectin 7	5	Sites in UTR	1	1	0	0	0	hsa-miR-7641	-0.72	-0.72	N/A
ZNF616	ENST00000330123.5	zinc finger protein 616	45	Sites in UTR	3	1	1	1	0	hsa-miR-7641	-0.68	-0.71	N/A
PROP1	ENST00000308304.2	PROP paired-like homeobox 1	5	Sites in UTR	2	0	2	0	0	hsa-miR-7641	-0.67	-0.67	N/A
RNF4	ENST00000511859.1	ring finger protein 4	33	Sites in UTR	2	1	0	1	0	hsa-miR-7641	-0.66	-0.66	N/A
UNC93A	ENST00000230256.3	unc-93 homolog A (C. elegans)	5	Sites in UTR	2	1	1	0	0	hsa-miR-7641	-0.65	-0.65	N/A
GRTP1	ENST00000375431.4	growth hormone regulated TBC protein 1	1279	Sites in UTR	1	1	0	0	0	hsa-miR-7641	-0.64	-0.64	N/A
RPS16	ENST00000599539.1	ribosomal protein S16	29858	Sites in UTR	1	1	0	0	0	hsa-miR-7641	-0.63	-0.63	N/A
PIGC	ENST00000344529.4	phosphatidylinositol glycan anchor biosynthesis, class C	41	Sites in UTR	1	1	0	0	0	hsa-miR-7641	-0.63	-0.63	N/A
RP6-24A23.6	ENST00000563887.1	Uncharacterized protein	937	Sites in UTR	2	1	1	0	1	hsa-miR-7641	-0.63	-0.79	N/A
C21orf88	ENST00000329618.6	chromosome 21 open reading frame 88	5	Sites in UTR	2	1	1	0	0	hsa-miR-7641	-0.62	-0.62	N/A
FAM47E	ENST00000510197.1	family with sequence similarity 47, member E	5	Sites in UTR	1	1	0	0	0	hsa-miR-7641	-0.62	-0.62	N/A
HIST2H2BF	ENST00000545683.1	histone cluster 2, H2bf	5	Sites in UTR	2	0	2	0	0	hsa-miR-7641	-0.61	-0.61	N/A
SOX3	ENST00000370536.2	SRY (sex determining region Y)-box 3	5	Sites in UTR	1	1	0	0	0	hsa-miR-7641	-0.6	-0.6	N/A
MAP3K7CL	ENST00000341618.4	MAP3K7 C-terminal like	87	Sites in UTR	2	0	2	0	1	hsa-miR-7641	-0.6	-0.61	N/A
HRSP12	ENST00000254878.3	heat-responsive protein 12	209	Sites in UTR	1	1	0	0	0	hsa-miR-7641	-0.6	-0.65	N/A
MSRB3	ENST00000308259.5	methionine sulfoxide reductase B3	83	Sites in UTR	4	0	2	2	0	hsa-miR-7641	-0.6	-0.61	N/A
CDNF	ENST00000378442.1	cerebral dopamine neurotrophic factor	6	Sites in UTR	2	1	1	0	0	hsa-miR-7641	-0.6	-0.74	N/A
EMC8	ENST00000435200.2	ER membrane protein complex subunit 8	977	Sites in UTR	1	1	0	0	0	hsa-miR-7641	-0.59	-0.59	N/A
GPX3	ENST00000388825.4	glutathione peroxidase 3 (plasma)	1142	Sites in UTR	2	2	0	0	0	hsa-miR-7641	-0.56	-0.56	N/A
PPCS	ENST00000372556.3	phosphopantothenoylcysteine synthetase	491	Sites in UTR	1	1	0	0	0	hsa-miR-7641	-0.56	-0.56	N/A
FAM71E1	ENST00000600100.1	family with sequence similarity 71, member E1	89	Sites in UTR	1	1	0	0	0	hsa-miR-7641	-0.55	-0.55	N/A
FHL5	ENST00000541107.1	four and a half LIM domains 5	5	Sites in UTR	2	1	0	1	1	hsa-miR-7641	-0.55	-0.56	N/A
CFL2	ENST00000341223.3	cofilin 2 (muscle)	902	Sites in UTR	2	1	0	1	3	hsa-miR-7641	-0.53	-0.82	N/A
SMPDL3A	ENST00000368440.4	sphingomyelin phosphodiesterase, acid-like 3A	103	Sites in UTR	1	1	0	0	0	hsa-miR-7641	-0.53	-0.53	N/A
METTL10	ENST00000368836.2	methyltransferase like 10	919	Sites in UTR	2	1	0	1	0	hsa-miR-7641	-0.53	-0.56	N/A
ZNF256	ENST00000598928.1	zinc finger protein 256	18	Sites in UTR	2	2	0	0	0	hsa-miR-7641	-0.53	-0.8	N/A
FAS	ENST00000352159.4	Fas cell surface death receptor	378	Sites in UTR	1	1	0	0	3	hsa-miR-7641	-0.53	-0.53	N/A
CMBL	ENST00000296658.3	carboxymethylenebutenolidase homolog (Pseudomonas)	2602	Sites in UTR	1	1	0	0	2	hsa-miR-7641	-0.52	-0.53	N/A
MYCL	ENST00000372815.1	v-myc avian myelocytomatosis viral oncogene lung carcinoma derived homolog	11	Sites in UTR	1	1	0	0	0	hsa-miR-7641	-0.52	-0.52	N/A
PLCXD3	ENST00000377801.3	phosphatidylinositol-specific phospholipase C, X domain containing 3	81	Sites in UTR	2	1	1	0	0	hsa-miR-7641	-0.52	-0.54	N/A
HBG2	ENST00000380252.1	hemoglobin, gamma G	5	Sites in UTR	1	0	1	0	0	hsa-miR-7641	-0.52	-0.52	N/A
EFCAB11	ENST00000316738.7	EF-hand calcium binding domain 11	25	Sites in UTR	2	1	1	0	0	hsa-miR-7641	-0.52	-0.65	N/A
THRSP	ENST00000281030.2	thyroid hormone responsive	5	Sites in UTR	1	1	0	0	0	hsa-miR-7641	-0.51	-0.51	N/A
FAM19A4	ENST00000295569.7	family with sequence similarity 19 (chemokine (C-C motif)-like), member A4	5	Sites in UTR	3	1	0	2	0	hsa-miR-7641	-0.51	-0.51	N/A
TMCO5A	ENST00000558158.1	transmembrane and coiled-coil domains 5A	5	Sites in UTR	3	1	0	2	1	hsa-miR-7641	-0.51	-0.51	N/A
ART3	ENST00000341029.5	ADP-ribosyltransferase 3	24	Sites in UTR	1	1	0	0	0	hsa-miR-7641	-0.5	-0.5	N/A
HLA-DQB1	ENST00000399082.3	major histocompatibility complex, class II, DQ beta 1	40	Sites in UTR	1	1	0	0	0	hsa-miR-7641	-0.5	-0.5	N/A
CPLX4	ENST00000587244.1	complexin 4	5	Sites in UTR	1	1	0	0	2	hsa-miR-7641	-0.5	-0.5	N/A
CYP4F31P	ENST00000416266.1	cytochrome P450, family 4, subfamily F, polypeptide 31, pseudogene	5	Sites in UTR	1	1	0	0	1	hsa-miR-7641	-0.49	-0.49	N/A
LOH12CR2	ENST00000381800.2	loss of heterozygosity, 12, chromosomal region 2 (non-protein coding)	8	Sites in UTR	2	1	1	0	1	hsa-miR-7641	-0.49	-0.49	N/A
CTNS	ENST00000046640.3	cystinosin, lysosomal cystine transporter	308	Sites in UTR	2	2	0	0	2	hsa-miR-7641	-0.49	-0.49	N/A
NOSTRIN	ENST00000317647.7	nitric oxide synthase trafficking	5	Sites in UTR	2	1	0	1	0	hsa-miR-7641	-0.49	-0.49	N/A
QRFPR	ENST00000394427.2	pyroglutamylated RFamide peptide receptor	0	Sites in UTR	2	1	1	0	0	hsa-miR-7641	-0.48	-0.48	N/A
FECH	ENST00000262093.5	ferrochelatase	716	Sites in UTR	2	1	1	0	2	hsa-miR-7641	-0.48	-0.67	N/A
NICN1	ENST00000273598.3	nicolin 1	244	Sites in UTR	3	1	1	1	0	hsa-miR-7641	-0.48	-0.49	N/A
TAL2	ENST00000334077.3	T-cell acute lymphocytic leukemia 2	21	Sites in UTR	2	2	0	0	4	hsa-miR-7641	-0.47	-0.65	N/A
SPG20OS	ENST00000379848.2	SPG20 opposite strand	5	Sites in UTR	1	0	1	0	0	hsa-miR-7641	-0.47	-0.47	N/A
PIGK	ENST00000370812.3	phosphatidylinositol glycan anchor biosynthesis, class K	1203	Sites in UTR	3	0	3	0	0	hsa-miR-7641	-0.47	-0.63	N/A
HRG	ENST00000232003.4	histidine-rich glycoprotein	25	Sites in UTR	1	1	0	0	0	hsa-miR-7641	-0.46	-0.46	N/A
BIRC5	ENST00000301633.4	baculoviral IAP repeat containing 5	3607	Sites in UTR	1	1	0	0	0	hsa-miR-7641	-0.46	-0.46	N/A
MAGEB18	ENST00000325250.1	melanoma antigen family B, 18	5	Sites in UTR	1	1	0	0	0	hsa-miR-7641	-0.46	-0.46	N/A
SENP8	ENST00000544411.1	SUMO/sentrin specific peptidase family member 8	80	Sites in UTR	2	1	0	1	2	hsa-miR-7641	-0.46	-0.46	N/A
TAF7	ENST00000313368.5	TAF7 RNA polymerase II, TATA box binding protein (TBP)-associated factor, 55kDa	783	Sites in UTR	1	1	0	0	0	hsa-miR-7641	-0.46	-0.46	N/A
NXNL1	ENST00000301944.2	nucleoredoxin-like 1	5	Sites in UTR	1	1	0	0	0	hsa-miR-7641	-0.45	-0.45	N/A
INTS7	ENST00000366994.3	integrator complex subunit 7	431	Sites in UTR	3	2	1	0	0	hsa-miR-7641	-0.45	-0.67	N/A
PRDM6	ENST00000407847.4	PR domain containing 6	69	Sites in UTR	5	0	4	1	3	hsa-miR-7641	-0.45	-0.55	N/A
CXCL2	ENST00000508487.2	chemokine (C-X-C motif) ligand 2	5	Sites in UTR	1	1	0	0	0	hsa-miR-7641	-0.45	-0.45	N/A
CCDC126	ENST00000307471.3	coiled-coil domain containing 126	846	Sites in UTR	1	1	0	0	0	hsa-miR-7641	-0.44	-0.44	N/A
CTD-2117L12.1	ENST00000504333.1	Uncharacterized protein	5	Sites in UTR	1	1	0	0	0	hsa-miR-7641	-0.44	-0.44	N/A
SRSF9	ENST00000229390.3	serine/arginine-rich splicing factor 9	946	Sites in UTR	1	1	0	0	0	hsa-miR-7641	-0.43	-0.43	N/A
PRDM7	ENST00000325921.6	PR domain containing 7	5	Sites in UTR	1	1	0	0	0	hsa-miR-7641	-0.43	-0.43	N/A
NAP1L2	ENST00000373517.3	nucleosome assembly protein 1-like 2	5	Sites in UTR	1	1	0	0	0	hsa-miR-7641	-0.43	-0.43	N/A
AC139100.2	ENST00000588226.1	Uncharacterized protein	55	Sites in UTR	1	0	1	0	0	hsa-miR-7641	-0.43	-0.43	N/A
TCF21	ENST00000367882.4	transcription factor 21	552	Sites in UTR	1	1	0	0	2	hsa-miR-7641	-0.43	-0.44	N/A
SEMG1	ENST00000372781.3	semenogelin I	5	Sites in UTR	1	0	1	0	0	hsa-miR-7641	-0.43	-0.43	N/A
FAM19A5	ENST00000358295.5	family with sequence similarity 19 (chemokine (C-C motif)-like), member A5	14	Sites in UTR	2	0	1	1	0	hsa-miR-7641	-0.43	-0.43	N/A
IL17A	ENST00000340057.1	interleukin 17A	5	Sites in UTR	1	1	0	0	1	hsa-miR-7641	-0.42	-0.42	N/A
NLRP12	ENST00000324134.6	NLR family, pyrin domain containing 12	5	Sites in UTR	2	2	0	0	1	hsa-miR-7641	-0.42	-0.64	N/A
HPGDS	ENST00000295256.5	hematopoietic prostaglandin D synthase	5	Sites in UTR	1	1	0	0	0	hsa-miR-7641	-0.42	-0.42	N/A
AC139426.2	ENST00000435655.2	Uncharacterized protein; cDNA FLJ52611	5	Sites in UTR	1	1	0	0	0	hsa-miR-7641	-0.42	-0.42	N/A
ZNF614	ENST00000270649.6	zinc finger protein 614	55	Sites in UTR	3	1	1	1	0	hsa-miR-7641	-0.41	-0.52	N/A
ERMP1	ENST00000381506.3	endoplasmic reticulum metallopeptidase 1	53	Sites in UTR	2	2	0	0	0	hsa-miR-7641	-0.41	-0.47	N/A
RHOQ	ENST00000238738.4	ras homolog family member Q	179	Sites in UTR	1	1	0	0	0	hsa-miR-7641	-0.41	-0.41	N/A
FAM180A	ENST00000338588.3	family with sequence similarity 180, member A	51	Sites in UTR	1	1	0	0	0	hsa-miR-7641	-0.41	-0.41	N/A
AGO1	ENST00000373204.4	argonaute RISC catalytic component 1	402	Sites in UTR	2	1	0	1	4	hsa-miR-7641	-0.41	-0.6	N/A
C14orf159	ENST00000519019.1	chromosome 14 open reading frame 159	5	Sites in UTR	1	0	1	0	0	hsa-miR-7641	-0.41	-0.41	N/A
AL359091.2	ENST00000601297.1	CDNA: FLJ21673 fis, clone COL09042; HCG2036511; Uncharacterized protein	5	Sites in UTR	2	0	2	0	1	hsa-miR-7641	-0.41	-0.41	N/A
LDHAL6B	ENST00000307144.4	lactate dehydrogenase A-like 6B	5	Sites in UTR	1	0	1	0	0	hsa-miR-7641	-0.41	-0.41	N/A
IFNGR2	ENST00000290219.6	interferon gamma receptor 2 (interferon gamma transducer 1)	3409	Sites in UTR	1	1	0	0	0	hsa-miR-7641	-0.4	-0.4	N/A
CLEC5A	ENST00000546910.1	C-type lectin domain family 5, member A	5	Sites in UTR	2	1	1	0	2	hsa-miR-7641	-0.4	-0.4	N/A
LINGO2	ENST00000379992.2	leucine rich repeat and Ig domain containing 2	52	Sites in UTR	1	1	0	0	0	hsa-miR-7641	-0.4	-0.4	N/A
SLC38A1	ENST00000398637.5	solute carrier family 38, member 1	1967	Sites in UTR	3	1	1	1	1	hsa-miR-7641	-0.4	-0.44	N/A
MRI1	ENST00000319545.8	methylthioribose-1-phosphate isomerase 1	851	Sites in UTR	1	1	0	0	2	hsa-miR-7641	-0.4	-0.4	N/A
DCAKD	ENST00000452796.2	dephospho-CoA kinase domain containing	842	Sites in UTR	1	1	0	0	0	hsa-miR-7641	-0.4	-0.4	N/A
PATE4	ENST00000457514.2	prostate and testis expressed 4	5	Sites in UTR	1	1	0	0	0	hsa-miR-7641	-0.39	-0.39	N/A
SLC35A5	ENST00000492406.1	solute carrier family 35, member A5	168	Sites in UTR	1	1	0	0	1	hsa-miR-7641	-0.39	-0.39	N/A
MTERF	ENST00000419292.1	mitochondrial transcription termination factor	42	Sites in UTR	1	1	0	0	1	hsa-miR-7641	-0.39	-0.39	N/A
PHTF1	ENST00000393357.2	putative homeodomain transcription factor 1	444	Sites in UTR	1	1	0	0	0	hsa-miR-7641	-0.39	-0.39	N/A
EIF4E2	ENST00000258416.3	eukaryotic translation initiation factor 4E family member 2	650	Sites in UTR	1	0	1	0	0	hsa-miR-7641	-0.39	-0.39	N/A
IL6R	ENST00000344086.4	interleukin 6 receptor	13	Sites in UTR	3	1	2	0	0	hsa-miR-7641	-0.39	-0.44	N/A		RPS16
PARPBP	ENST00000378128.3	PARP1 binding protein	456	Sites in UTR	1	1	0	0	0	hsa-miR-7641	-0.39	-0.39	N/A		RNF4
WDR55	ENST00000358337.5	WD repeat domain 55	251	Sites in UTR	1	1	0	0	1	hsa-miR-7641	-0.38	-0.41	N/A		TNFSF10
MIPOL1	ENST00000327441.7	mirror-image polydactyly 1	45	Sites in UTR	3	1	2	0	2	hsa-miR-7641	-0.38	-0.78	N/A		ZNF616
TAS2R5	ENST00000247883.4	taste receptor, type 2, member 5	16	Sites in UTR	4	2	1	1	0	hsa-miR-7641	-0.38	-0.59	N/A		MSRB3
RIOK3	ENST00000339486.3	RIO kinase 3	757	Sites in UTR	2	0	2	0	0	hsa-miR-7641	-0.38	-0.45	N/A		EMC8
PTPN12	ENST00000248594.6	protein tyrosine phosphatase, non-receptor type 12	167	Sites in UTR	1	1	0	0	0	hsa-miR-7641	-0.38	-0.38	N/A		CUL3
C4orf26	ENST00000311623.4	chromosome 4 open reading frame 26	5	Sites in UTR	1	0	1	0	0	hsa-miR-7641	-0.38	-0.38	N/A		CDNF
ADIG	ENST00000373348.3	adipogenin	5	Sites in UTR	1	0	1	0	0	hsa-miR-7641	-0.37	-0.37	N/A		RAB7L1
MLST8	ENST00000301725.7	MTOR associated protein, LST8 homolog (S. cerevisiae)	493	Sites in UTR	1	1	0	0	0	hsa-miR-7641	-0.37	-0.37	N/A		SIGLEC7
CYS1	ENST00000381813.4	cystin 1	22	Sites in UTR	1	1	0	0	0	hsa-miR-7641	-0.37	-0.42	N/A		PIGC
AL354993.1	ENST00000439873.2	Cell growth-inhibiting protein 7; HCG1784586; Uncharacterized protein	9	Sites in UTR	1	1	0	0	0	hsa-miR-7641	-0.37	-0.37	N/A		NBEA
NKX2-3	ENST00000344586.7	NK2 homeobox 3	5	Sites in UTR	1	1	0	0	0	hsa-miR-7641	-0.37	-0.37	N/A
CASP8	ENST00000392259.2	caspase 8, apoptosis-related cysteine peptidase	64	Sites in UTR	1	1	0	0	0	hsa-miR-7641	-0.37	-0.37	N/A
C11orf88	ENST00000332814.6	chromosome 11 open reading frame 88	5	Sites in UTR	1	0	1	0	1	hsa-miR-7641	-0.37	-0.37	N/A
C20orf26	ENST00000377309.2	chromosome 20 open reading frame 26	5	Sites in UTR	1	0	1	0	0	hsa-miR-7641	-0.37	-0.37	N/A
C10orf40	ENST00000521074.1	chromosome 10 open reading frame 40	5	Sites in UTR	2	1	1	0	2	hsa-miR-7641	-0.37	-0.37	N/A
CDCP1	ENST00000296129.1	CUB domain containing protein 1	137	Sites in UTR	1	1	0	0	1	hsa-miR-7641	-0.36	-0.36	N/A
FAM199X	ENST00000493442.1	family with sequence similarity 199, X-linked	856	Sites in UTR	1	0	1	0	4	hsa-miR-7641	-0.36	-0.42	N/A
OTX2	ENST00000339475.5	orthodenticle homeobox 2	5	Sites in UTR	1	0	1	0	1	hsa-miR-7641	-0.36	-0.36	N/A
SMIM21	ENST00000579022.1	small integral membrane protein 21	5	Sites in UTR	1	1	0	0	0	hsa-miR-7641	-0.36	-0.36	N/A
COMMD10	ENST00000274458.4	COMM domain containing 10	108	Sites in UTR	1	0	1	0	0	hsa-miR-7641	-0.36	-0.36	N/A
PTGFR	ENST00000370756.3	prostaglandin F receptor (FP)	20	Sites in UTR	2	1	1	0	0	hsa-miR-7641	-0.36	-0.36	N/A
ELAVL4	ENST00000371824.1	ELAV like neuron-specific RNA binding protein 4	5	Sites in UTR	2	2	0	0	0	hsa-miR-7641	-0.36	-0.36	N/A
OCLN	ENST00000355237.2	occludin	5	Sites in UTR	2	0	1	1	2	hsa-miR-7641	-0.36	-0.36	N/A
IL17D	ENST00000304920.3	interleukin 17D	130	Sites in UTR	1	1	0	0	0	hsa-miR-7641	-0.36	-0.36	N/A
RECQL	ENST00000444129.2	RecQ protein-like (DNA helicase Q1-like)	5	Sites in UTR	2	0	1	1	1	hsa-miR-7641	-0.35	-0.35	N/A
ZNF534	ENST00000301085.4	zinc finger protein 534	5	Sites in UTR	1	0	1	0	0	hsa-miR-7641	-0.35	-0.35	N/A
AC026703.1	ENST00000326958.1		182	Sites in UTR	1	1	0	0	0	hsa-miR-7641	-0.35	-0.35	N/A
42802	ENST00000453424.2	membrane-associated ring finger (C3HC4) 8, E3 ubiquitin protein ligase	48	Sites in UTR	1	1	0	0	0	hsa-miR-7641	-0.35	-0.35	N/A
CALN1	ENST00000329008.5	calneuron 1	5	Sites in UTR	3	3	0	0	1	hsa-miR-7641	-0.35	-0.35	N/A
AC079210.1	ENST00000600820.1	Uncharacterized protein; cDNA FLJ45097 fis, clone BRAWH3031054	5	Sites in UTR	2	2	0	0	1	hsa-miR-7641	-0.35	-0.35	N/A
INSM2	ENST00000307169.3	insulinoma-associated 2	5	Sites in UTR	1	1	0	0	1	hsa-miR-7641	-0.35	-0.35	N/A
VSTM2A	ENST00000407838.3	V-set and transmembrane domain containing 2A	5	Sites in UTR	1	1	0	0	1	hsa-miR-7641	-0.35	-0.35	N/A
NXPH2	ENST00000272641.3	neurexophilin 2	82	Sites in UTR	1	1	0	0	0	hsa-miR-7641	-0.35	-0.37	N/A
THBS4	ENST00000350881.2	thrombospondin 4	642	Sites in UTR	1	0	1	0	0	hsa-miR-7641	-0.34	-0.36	N/A
LYRM2	ENST00000520318.1	LYR motif containing 2	305	Sites in UTR	1	1	0	0	2	hsa-miR-7641	-0.34	-0.35	N/A
SDC2	ENST00000302190.4	syndecan 2	774	Sites in UTR	1	0	1	0	0	hsa-miR-7641	-0.34	-0.34	N/A
AKAP7	ENST00000431975.2	A kinase (PRKA) anchor protein 7	21	Sites in UTR	1	1	0	0	1	hsa-miR-7641	-0.34	-0.34	N/A
ZNF394	ENST00000426306.2	zinc finger protein 394	77	Sites in UTR	2	0	2	0	1	hsa-miR-7641	-0.34	-0.34	N/A
OVOL2	ENST00000278780.6	ovo-like 2 (Drosophila)	17	Sites in UTR	1	0	1	0	0	hsa-miR-7641	-0.34	-0.34	N/A
RBMS2	ENST00000262031.5	RNA binding motif, single stranded interacting protein 2	451	Sites in UTR	1	1	0	0	0	hsa-miR-7641	-0.34	-0.34	N/A
TFAP2C	ENST00000201031.2	transcription factor AP-2 gamma (activating enhancer binding protein 2 gamma)	22	Sites in UTR	3	1	0	2	0	hsa-miR-7641	-0.34	-0.34	N/A
C1orf177	ENST00000358193.3	chromosome 1 open reading frame 177	5	Sites in UTR	1	1	0	0	0	hsa-miR-7641	-0.34	-0.34	N/A
LEPROT	ENST00000371065.4	leptin receptor overlapping transcript	397	Sites in UTR	1	0	1	0	2	hsa-miR-7641	-0.34	-0.34	N/A
PLA2G12A	ENST00000243501.5	phospholipase A2, group XIIA	214	Sites in UTR	1	1	0	0	1	hsa-miR-7641	-0.34	-0.59	N/A
MED9	ENST00000268711.3	mediator complex subunit 9	256	Sites in UTR	1	1	0	0	0	hsa-miR-7641	-0.34	-0.34	N/A
CEP112	ENST00000535342.2	centrosomal protein 112kDa	73	Sites in UTR	1	0	1	0	1	hsa-miR-7641	-0.33	-0.33	N/A
WDR70	ENST00000265107.4	WD repeat domain 70	23	Sites in UTR	2	2	0	0	0	hsa-miR-7641	-0.33	-0.46	N/A
CLLU1	ENST00000378485.1	chronic lymphocytic leukemia up-regulated 1	5	Sites in UTR	1	0	1	0	1	hsa-miR-7641	-0.33	-0.33	N/A
GINS4	ENST00000523277.2	GINS complex subunit 4 (Sld5 homolog)	500	Sites in UTR	2	1	1	0	0	hsa-miR-7641	-0.33	-0.34	N/A
EPHX4	ENST00000370383.4	epoxide hydrolase 4	55	Sites in UTR	1	0	1	0	0	hsa-miR-7641	-0.33	-0.37	N/A
SAMD15	ENST00000216471.4	sterile alpha motif domain containing 15	5	Sites in UTR	1	0	0	1	1	hsa-miR-7641	-0.32	-0.41	N/A
KLK2	ENST00000358049.4	kallikrein-related peptidase 2	5	Sites in UTR	1	1	0	0	1	hsa-miR-7641	-0.32	-0.32	N/A
FAM174B	ENST00000327355.5	family with sequence similarity 174, member B	16	Sites in UTR	1	0	1	0	0	hsa-miR-7641	-0.32	-0.32	N/A
KRTAP19-4	ENST00000334058.2	keratin associated protein 19-4	5	Sites in UTR	1	0	0	1	0	hsa-miR-7641	-0.32	-0.32	N/A
DPY19L3	ENST00000586987.1	dpy-19-like 3 (C. elegans)	146	Sites in UTR	2	1	1	0	0	hsa-miR-7641	-0.32	-0.33	N/A
HBG1	ENST00000330597.3	hemoglobin, gamma A	5	Sites in UTR	1	0	1	0	0	hsa-miR-7641	-0.32	-0.32	N/A
SIGLEC5	ENST00000222107.4	sialic acid binding Ig-like lectin 5	5	Sites in UTR	1	0	1	0	0	hsa-miR-7641	-0.32	-0.32	N/A
AKR1B15	ENST00000457545.2	aldo-keto reductase family 1, member B15	5	Sites in UTR	1	0	1	0	0	hsa-miR-7641	-0.32	-0.32	N/A
PKD2L2	ENST00000508638.1	polycystic kidney disease 2-like 2	5	Sites in UTR	1	0	1	0	0	hsa-miR-7641	-0.32	-0.32	N/A
PAPD4	ENST00000453514.1	PAP associated domain containing 4	434	Sites in UTR	2	1	0	1	0	hsa-miR-7641	-0.32	-0.33	N/A
C9orf152	ENST00000400613.4	chromosome 9 open reading frame 152	5	Sites in UTR	1	1	0	0	1	hsa-miR-7641	-0.32	-0.32	N/A
MSTN	ENST00000260950.4	myostatin	6	Sites in UTR	1	1	0	0	0	hsa-miR-7641	-0.32	-0.32	N/A
CCKAR	ENST00000295589.3	cholecystokinin A receptor	5	Sites in UTR	1	0	1	0	0	hsa-miR-7641	-0.31	-0.31	N/A
C1QTNF5	ENST00000528368.1	C1q and tumor necrosis factor related protein 5	5	Sites in UTR	1	0	1	0	0	hsa-miR-7641	-0.31	-0.31	N/A
ACBD5	ENST00000396271.3	acyl-CoA binding domain containing 5	77	Sites in UTR	1	1	0	0	0	hsa-miR-7641	-0.31	-0.34	N/A
CTNNA2	ENST00000496558.1	catenin (cadherin-associated protein), alpha 2	5	Sites in UTR	1	1	0	0	1	hsa-miR-7641	-0.31	-0.31	N/A
C1orf186	ENST00000331555.5	chromosome 1 open reading frame 186	5	Sites in UTR	1	0	1	0	0	hsa-miR-7641	-0.31	-0.31	N/A
SDR16C5	ENST00000396721.2	short chain dehydrogenase/reductase family 16C, member 5	5	Sites in UTR	1	1	0	0	0	hsa-miR-7641	-0.31	-0.31	N/A
FAM107B	ENST00000378470.1	family with sequence similarity 107, member B	403	Sites in UTR	1	0	1	0	0	hsa-miR-7641	-0.31	-0.31	N/A
OLIG3	ENST00000367734.2	oligodendrocyte transcription factor 3	5	Sites in UTR	1	1	0	0	0	hsa-miR-7641	-0.31	-0.31	N/A
KLHL7	ENST00000339077.5	kelch-like family member 7	90	Sites in UTR	2	1	1	0	3	hsa-miR-7641	-0.31	-0.34	N/A
SLC17A3	ENST00000397060.4	solute carrier family 17 (organic anion transporter), member 3	5	Sites in UTR	1	0	1	0	0	hsa-miR-7641	-0.31	-0.31	N/A
AIF1	ENST00000376059.3	allograft inflammatory factor 1	5	Sites in UTR	1	0	0	1	0	hsa-miR-7641	-0.31	-0.31	N/A
MPPE1	ENST00000588072.1	metallophosphoesterase 1	1134	Sites in UTR	1	0	1	0	1	hsa-miR-7641	-0.31	-0.31	N/A
LRRC66	ENST00000343457.3	leucine rich repeat containing 66	5	Sites in UTR	1	0	1	0	1	hsa-miR-7641	-0.3	-0.3	N/A
SIAE	ENST00000263593.3	sialic acid acetylesterase	22	Sites in UTR	2	0	2	0	0	hsa-miR-7641	-0.3	-0.3	N/A
IFI44L	ENST00000370751.5	interferon-induced protein 44-like	11	Sites in UTR	2	1	1	0	0	hsa-miR-7641	-0.3	-0.3	N/A
KITLG	ENST00000228280.5	KIT ligand	100	Sites in UTR	2	1	1	0	0	hsa-miR-7641	-0.3	-0.38	N/A
C20orf197	ENST00000313426.1	chromosome 20 open reading frame 197	5	Sites in UTR	1	0	1	0	0	hsa-miR-7641	-0.3	-0.3	N/A
ZBED6CL	ENST00000343855.4	ZBED6 C-terminal like	270	Sites in UTR	1	0	1	0	0	hsa-miR-7641	-0.3	-0.3	N/A
C11orf72	ENST00000333139.3	chromosome 11 open reading frame 72	5	Sites in UTR	1	0	1	0	0	hsa-miR-7641	-0.3	-0.3	N/A
DAP	ENST00000230895.6	death-associated protein	8552	Sites in UTR	2	1	0	1	2	hsa-miR-7641	-0.3	-0.32	N/A
ZNF160	ENST00000599056.1	zinc finger protein 160	68	Sites in UTR	2	0	2	0	4	hsa-miR-7641	-0.3	-0.31	N/A
RTN4	ENST00000394609.2	reticulon 4	34030	Sites in UTR	1	0	1	0	0	hsa-miR-7641	-0.3	-0.3	N/A
MGARP	ENST00000398955.1	mitochondria-localized glutamic acid-rich protein	184	Sites in UTR	1	0	1	0	0	hsa-miR-7641	-0.29	-0.29	N/A
AC132186.1	ENST00000544589.1	CDNA FLJ27243 fis, clone SYN08134; Uncharacterized protein	5	Sites in UTR	1	1	0	0	0	hsa-miR-7641	-0.29	-0.29	N/A
PIGA	ENST00000542278.1	phosphatidylinositol glycan anchor biosynthesis, class A	104	Sites in UTR	1	1	0	0	0	hsa-miR-7641	-0.29	-0.3	N/A
COX15	ENST00000016171.5	cytochrome c oxidase assembly homolog 15 (yeast)	984	Sites in UTR	3	1	2	0	1	hsa-miR-7641	-0.29	-0.47	N/A
GNB4	ENST00000232564.3	guanine nucleotide binding protein (G protein), beta polypeptide 4	343	Sites in UTR	1	1	0	0	1	hsa-miR-7641	-0.29	-0.29	N/A
FAM217B	ENST00000358293.3	family with sequence similarity 217, member B	175	Sites in UTR	1	1	0	0	1	hsa-miR-7641	-0.29	-0.31	N/A
ZNF704	ENST00000327835.3	zinc finger protein 704	124	Sites in UTR	3	0	1	2	1	hsa-miR-7641	-0.29	-0.41	N/A
NUMB	ENST00000554546.1	numb homolog (Drosophila)	2707	Sites in UTR	1	1	0	0	0	hsa-miR-7641	-0.29	-0.29	N/A
LHFPL3	ENST00000535008.1	lipoma HMGIC fusion partner-like 3	5	Sites in UTR	2	0	2	0	2	hsa-miR-7641	-0.29	-0.29	N/A
C9orf91	ENST00000374049.4	chromosome 9 open reading frame 91	151	Sites in UTR	2	1	1	0	0	hsa-miR-7641	-0.29	-0.44	N/A
ZNF420	ENST00000337995.3	zinc finger protein 420	67	Sites in UTR	1	0	1	0	0	hsa-miR-7641	-0.29	-0.29	N/A
PRRG1	ENST00000378628.4	proline rich Gla (G-carboxyglutamic acid) 1	1122	Sites in UTR	1	1	0	0	0	hsa-miR-7641	-0.29	-0.29	N/A
CD200R1	ENST00000471858.1	CD200 receptor 1	6	Sites in UTR	1	0	1	0	0	hsa-miR-7641	-0.29	-0.29	N/A
TMOD2	ENST00000249700.4	tropomodulin 2 (neuronal)	117	Sites in UTR	5	1	4	0	3	hsa-miR-7641	-0.29	-0.33	N/A
PPAP2C	ENST00000269812.3	phosphatidic acid phosphatase type 2C	421	Sites in UTR	1	0	1	0	0	hsa-miR-7641	-0.28	-0.28	N/A
GABRA5	ENST00000335625.5	gamma-aminobutyric acid (GABA) A receptor, alpha 5	5	Sites in UTR	1	0	1	0	0	hsa-miR-7641	-0.28	-0.28	N/A
DRAXIN	ENST00000294485.5	dorsal inhibitory axon guidance protein	5	Sites in UTR	3	2	1	0	2	hsa-miR-7641	-0.28	-0.28	N/A
ASCL1	ENST00000266744.3	achaete-scute complex homolog 1 (Drosophila)	5	Sites in UTR	1	1	0	0	0	hsa-miR-7641	-0.28	-0.28	N/A
AKR1B10	ENST00000359579.4	aldo-keto reductase family 1, member B10 (aldose reductase)	5	Sites in UTR	1	0	0	1	1	hsa-miR-7641	-0.28	-0.28	N/A
SNRPC	ENST00000244520.5	small nuclear ribonucleoprotein polypeptide C	60	Sites in UTR	1	0	1	0	0	hsa-miR-7641	-0.28	-0.28	N/A
CALU	ENST00000535011.2	calumenin	3079	Sites in UTR	1	1	0	0	1	hsa-miR-7641	-0.28	-0.3	N/A
SPAG7	ENST00000575142.1	sperm associated antigen 7	4355	Sites in UTR	1	0	1	0	0	hsa-miR-7641	-0.28	-0.28	N/A
GPR50	ENST00000218316.3	G protein-coupled receptor 50	148	Sites in UTR	1	1	0	0	0	hsa-miR-7641	-0.28	-0.29	N/A
FRG2C	ENST00000308062.3	FSHD region gene 2 family, member C	7	Sites in UTR	1	0	1	0	0	hsa-miR-7641	-0.28	-0.28	N/A
PPIP5K1	ENST00000381885.1	diphosphoinositol pentakisphosphate kinase 1	109	Sites in UTR	1	1	0	0	0	hsa-miR-7641	-0.28	-0.28	N/A
MAGEB1	ENST00000378981.3	melanoma antigen family B, 1	5	Sites in UTR	1	0	1	0	0	hsa-miR-7641	-0.28	-0.28	N/A
ATP1B4	ENST00000218008.3	ATPase, Na+/K+ transporting, beta 4 polypeptide	5	Sites in UTR	1	1	0	0	0	hsa-miR-7641	-0.28	-0.28	N/A
MED23	ENST00000368068.3	mediator complex subunit 23	1622	Sites in UTR	1	1	0	0	0	hsa-miR-7641	-0.28	-0.28	N/A
CXCL1	ENST00000395761.3	chemokine (C-X-C motif) ligand 1 (melanoma growth stimulating activity, alpha)	5	Sites in UTR	1	0	1	0	0	hsa-miR-7641	-0.27	-0.27	N/A
E2F6	ENST00000362009.4	E2F transcription factor 6	70	Sites in UTR	1	0	1	0	1	hsa-miR-7641	-0.27	-0.35	N/A
C5AR1	ENST00000355085.3	complement component 5a receptor 1	5	Sites in UTR	1	0	1	0	0	hsa-miR-7641	-0.27	-0.27	N/A
MIF4GD	ENST00000578305.1	MIF4G domain containing	25	Sites in UTR	1	0	1	0	1	hsa-miR-7641	-0.27	-0.27	N/A
NMNAT3	ENST00000511444.1	nicotinamide nucleotide adenylyltransferase 3	12	Sites in UTR	1	0	1	0	1	hsa-miR-7641	-0.27	-0.27	N/A
GOLGA6L2	ENST00000567107.1	golgin A6 family-like 2	5	Sites in UTR	1	0	1	0	1	hsa-miR-7641	-0.27	-0.27	N/A
CNNM2	ENST00000369878.4	cyclin M2	517	Sites in UTR	2	0	2	0	4	hsa-miR-7641	-0.27	-0.5	N/A
N4BP2L1	ENST00000380139.4	NEDD4 binding protein 2-like 1	92	Sites in UTR	1	0	1	0	0	hsa-miR-7641	-0.27	-0.29	N/A
DDX47	ENST00000358007.3	DEAD (Asp-Glu-Ala-Asp) box polypeptide 47	252	Sites in UTR	1	0	1	0	0	hsa-miR-7641	-0.27	-0.27	N/A
GSTA4	ENST00000541324.1	glutathione S-transferase alpha 4	1890	Sites in UTR	1	0	1	0	0	hsa-miR-7641	-0.27	-0.27	N/A
NCAM1	ENST00000316851.7	neural cell adhesion molecule 1	19	Sites in UTR	2	1	0	1	1	hsa-miR-7641	-0.27	-0.55	N/A
C12orf61	ENST00000408887.2	chromosome 12 open reading frame 61	5	Sites in UTR	1	0	1	0	0	hsa-miR-7641	-0.27	-0.27	N/A
MUC15	ENST00000455601.2	mucin 15, cell surface associated	7	Sites in UTR	1	1	0	0	1	hsa-miR-7641	-0.27	-0.27	N/A
GPR3	ENST00000374024.3	G protein-coupled receptor 3	5	Sites in UTR	1	0	1	0	0	hsa-miR-7641	-0.27	-0.27	N/A
LAX1	ENST00000442561.2	lymphocyte transmembrane adaptor 1	5	Sites in UTR	1	1	0	0	2	hsa-miR-7641	-0.27	-0.27	N/A
FRG2	ENST00000504750.1	FSHD region gene 2	5	Sites in UTR	1	0	1	0	0	hsa-miR-7641	-0.27	-0.27	N/A
HYAL3	ENST00000359051.3	hyaluronoglucosaminidase 3	62	Sites in UTR	1	0	1	0	0	hsa-miR-7641	-0.27	-0.27	N/A
FRG2B	ENST00000443774.1	FSHD region gene 2 family, member B	5	Sites in UTR	1	0	1	0	0	hsa-miR-7641	-0.27	-0.27	N/A
JAKMIP2	ENST00000507386.1	janus kinase and microtubule interacting protein 2	26	Sites in UTR	4	1	0	3	1	hsa-miR-7641	-0.27	-0.28	N/A
C7orf49	ENST00000424142.1	chromosome 7 open reading frame 49	272	Sites in UTR	2	0	2	0	0	hsa-miR-7641	-0.27	-0.47	N/A
RP11-268J15.5	ENST00000373137.2		141	Sites in UTR	1	1	0	0	1	hsa-miR-7641	-0.27	-0.27	N/A
MAB21L3	ENST00000369500.3	mab-21-like 3 (C. elegans)	5	Sites in UTR	2	1	0	1	0	hsa-miR-7641	-0.27	-0.27	N/A
ZNF438	ENST00000331737.6	zinc finger protein 438	15	Sites in UTR	2	0	0	2	0	hsa-miR-7641	-0.27	-0.39	N/A
DKK2	ENST00000285311.3	dickkopf WNT signaling pathway inhibitor 2	5	Sites in UTR	1	0	1	0	1	hsa-miR-7641	-0.27	-0.27	N/A
EPGN	ENST00000413830.1	epithelial mitogen	26	Sites in UTR	1	0	1	0	0	hsa-miR-7641	-0.27	-0.27	N/A
SLC26A4	ENST00000265715.3	solute carrier family 26 (anion exchanger), member 4	5	Sites in UTR	1	1	0	0	0	hsa-miR-7641	-0.27	-0.27	N/A
PUM2	ENST00000338086.5	pumilio RNA-binding family member 2	1047	Sites in UTR	1	0	1	0	0	hsa-miR-7641	-0.26	-0.27	N/A
CD86	ENST00000330540.2	CD86 molecule	5	Sites in UTR	1	0	1	0	2	hsa-miR-7641	-0.26	-0.26	N/A
IFT88	ENST00000319980.6	intraflagellar transport 88 homolog (Chlamydomonas)	48	Sites in UTR	1	0	1	0	0	hsa-miR-7641	-0.26	-0.29	N/A
RMDN3	ENST00000260385.6	regulator of microtubule dynamics 3	86	Sites in UTR	1	0	1	0	1	hsa-miR-7641	-0.26	-0.26	N/A
TMEM17	ENST00000335390.5	transmembrane protein 17	10	Sites in UTR	1	1	0	0	2	hsa-miR-7641	-0.26	-0.26	N/A
KRTAP19-5	ENST00000334151.2	keratin associated protein 19-5	27	Sites in UTR	1	0	0	1	1	hsa-miR-7641	-0.26	-0.26	N/A
EGFLAM	ENST00000322350.5	EGF-like, fibronectin type III and laminin G domains	123	Sites in UTR	2	1	1	0	0	hsa-miR-7641	-0.26	-0.41	N/A
XXbac-BPG32J3.20	ENST00000461287.1		1251	Sites in UTR	1	0	1	0	1	hsa-miR-7641	-0.26	-0.26	N/A
PJA2	ENST00000361189.2	praja ring finger 2, E3 ubiquitin protein ligase	220	Sites in UTR	1	0	1	0	0	hsa-miR-7641	-0.26	-0.26	N/A
PAFAH2	ENST00000374282.3	platelet-activating factor acetylhydrolase 2, 40kDa	287	Sites in UTR	1	1	0	0	1	hsa-miR-7641	-0.26	-0.36	N/A
CHRNA7	ENST00000306901.3	cholinergic receptor, nicotinic, alpha 7 (neuronal)	5	Sites in UTR	3	1	2	0	0	hsa-miR-7641	-0.26	-0.26	N/A
FSIP2	ENST00000546113.1	fibrous sheath interacting protein 2	5	Sites in UTR	1	1	0	0	1	hsa-miR-7641	-0.26	-0.26	N/A
PIM3	ENST00000360612.4	pim-3 oncogene	9484	Sites in UTR	1	0	1	0	0	hsa-miR-7641	-0.26	-0.26	N/A
KCTD9	ENST00000221200.4	potassium channel tetramerization domain containing 9	575	Sites in UTR	3	0	2	1	0	hsa-miR-7641	-0.26	-0.26	N/A
PHACTR1	ENST00000379350.1	phosphatase and actin regulator 1	5	Sites in UTR	1	1	0	0	0	hsa-miR-7641	-0.26	-0.26	N/A
PEX13	ENST00000295030.5	peroxisomal biogenesis factor 13	484	Sites in UTR	2	0	2	0	1	hsa-miR-7641	-0.26	-0.32	N/A
MAGEB10	ENST00000356790.2	melanoma antigen family B, 10	5	Sites in UTR	2	1	0	1	2	hsa-miR-7641	-0.26	-0.27	N/A
ETF1	ENST00000499810.2	eukaryotic translation termination factor 1	31	Sites in UTR	1	0	1	0	0	hsa-miR-7641	-0.26	-0.26	N/A
CHRFAM7A	ENST00000397827.3	CHRNA7 (cholinergic receptor, nicotinic, alpha 7, exons 5-10) and FAM7A (family with sequence similarity 7A, exons A-E) fusion	5	Sites in UTR	3	1	2	0	0	hsa-miR-7641	-0.26	-0.47	N/A
RMND1	ENST00000336451.3	required for meiotic nuclear division 1 homolog (S. cerevisiae)	11	Sites in UTR	1	0	1	0	1	hsa-miR-7641	-0.26	-0.26	N/A
GAL3ST1	ENST00000406955.1	galactose-3-O-sulfotransferase 1	470	Sites in UTR	1	0	1	0	0	hsa-miR-7641	-0.26	-0.26	N/A
RUVBL1	ENST00000417360.1	RuvB-like AAA ATPase 1	1050	Sites in UTR	1	0	1	0	0	hsa-miR-7641	-0.26	-0.26	N/A
ABI3BP	ENST00000471714.1	ABI family, member 3 (NESH) binding protein	18	Sites in UTR	1	0	1	0	0	hsa-miR-7641	-0.26	-0.26	N/A
AL590822.2	ENST00000597060.1	Uncharacterized protein; cDNA FLJ36608 fis, clone TRACH2015824	10	Sites in UTR	2	0	2	0	0	hsa-miR-7641	-0.25	-0.25	N/A
ASPH	ENST00000356457.5	aspartate beta-hydroxylase	3013	Sites in UTR	2	0	1	1	1	hsa-miR-7641	-0.25	-0.26	N/A
C8orf37	ENST00000286688.5	chromosome 8 open reading frame 37	70	Sites in UTR	1	0	1	0	3	hsa-miR-7641	-0.25	-0.25	N/A
SUV39H2	ENST00000313519.5	suppressor of variegation 3-9 homolog 2 (Drosophila)	54	Sites in UTR	1	1	0	0	3	hsa-miR-7641	-0.25	-0.37	N/A
RUFY3	ENST00000381006.3	RUN and FYVE domain containing 3	162	Sites in UTR	1	1	0	0	0	hsa-miR-7641	-0.25	-0.29	N/A
MTMR11	ENST00000406732.3	myotubularin related protein 11	16	Sites in UTR	1	0	1	0	1	hsa-miR-7641	-0.25	-0.25	N/A
ADAM10	ENST00000260408.3	ADAM metallopeptidase domain 10	385	Sites in UTR	1	0	1	0	0	hsa-miR-7641	-0.25	-0.25	N/A
BICD2	ENST00000356884.6	bicaudal D homolog 2 (Drosophila)	38	Sites in UTR	1	0	1	0	2	hsa-miR-7641	-0.25	-0.3	N/A
CCDC89	ENST00000316398.3	coiled-coil domain containing 89	11	Sites in UTR	1	1	0	0	0	hsa-miR-7641	-0.25	-0.35	N/A
RP11-1102P16.1	ENST00000523987.1	Uncharacterized protein	5	Sites in UTR	1	0	1	0	0	hsa-miR-7641	-0.25	-0.25	N/A
SCGB3A2	ENST00000504320.1	secretoglobin, family 3A, member 2	5	Sites in UTR	1	0	0	1	0	hsa-miR-7641	-0.25	-0.25	N/A
ISM1	ENST00000262487.4	isthmin 1, angiogenesis inhibitor	9	Sites in UTR	2	0	1	1	0	hsa-miR-7641	-0.25	-0.25	N/A
GINS1	ENST00000429262.2	GINS complex subunit 1 (Psf1 homolog)	56	Sites in UTR	2	0	2	0	1	hsa-miR-7641	-0.25	-0.27	N/A
TMEM87A	ENST00000389834.4	transmembrane protein 87A	52	Sites in UTR	1	0	1	0	1	hsa-miR-7641	-0.25	-0.25	N/A
FAM35A	ENST00000298786.4	family with sequence similarity 35, member A	5	Sites in UTR	1	0	1	0	0	hsa-miR-7641	-0.25	-0.25	N/A
STOML1	ENST00000564777.1	stomatin (EPB72)-like 1	18	Sites in UTR	3	0	2	1	0	hsa-miR-7641	-0.25	-0.43	N/A
PDLIM7	ENST00000356618.4	PDZ and LIM domain 7 (enigma)	390	Sites in UTR	2	0	1	1	0	hsa-miR-7641	-0.24	-0.24	N/A
GPR65	ENST00000267549.3	G protein-coupled receptor 65	5	Sites in UTR	1	0	0	1	0	hsa-miR-7641	-0.24	-0.24	N/A
LBH	ENST00000395323.3	limb bud and heart development	1956	Sites in UTR	1	0	1	0	1	hsa-miR-7641	-0.24	-0.25	N/A
STPG1	ENST00000374409.1	sperm-tail PG-rich repeat containing 1	24	Sites in UTR	2	0	2	0	1	hsa-miR-7641	-0.24	-0.3	N/A
BNIP3L	ENST00000380629.2	BCL2/adenovirus E1B 19kDa interacting protein 3-like	191	Sites in UTR	1	0	1	0	0	hsa-miR-7641	-0.24	-0.24	N/A
CSNK2A2	ENST00000262506.3	casein kinase 2, alpha prime polypeptide	99	Sites in UTR	1	0	1	0	0	hsa-miR-7641	-0.24	-0.24	N/A
AC140481.2	ENST00000409982.1	Uncharacterized protein	5	Sites in UTR	1	0	1	0	0	hsa-miR-7641	-0.24	-0.24	N/A
SLC3A1	ENST00000409229.3	solute carrier family 3 (amino acid transporter heavy chain), member 1	5	Sites in UTR	1	1	0	0	0	hsa-miR-7641	-0.24	-0.24	N/A
AGPAT4	ENST00000366911.5	1-acylglycerol-3-phosphate O-acyltransferase 4	142	Sites in UTR	1	0	1	0	1	hsa-miR-7641	-0.24	-0.24	N/A
ZSCAN18	ENST00000240727.6	zinc finger and SCAN domain containing 18	838	Sites in UTR	1	0	1	0	0	hsa-miR-7641	-0.24	-0.24	N/A
HSCB	ENST00000398941.2	HscB mitochondrial iron-sulfur cluster co-chaperone	102	Sites in UTR	2	0	1	1	0	hsa-miR-7641	-0.24	-0.45	N/A
MORC4	ENST00000535534.1	MORC family CW-type zinc finger 4	112	Sites in UTR	3	1	0	2	0	hsa-miR-7641	-0.24	-0.26	N/A
TBKBP1	ENST00000361722.3	TBK1 binding protein 1	173	Sites in UTR	1	1	0	0	0	hsa-miR-7641	-0.24	-0.24	N/A
IYD	ENST00000344419.3	iodotyrosine deiodinase	5	Sites in UTR	1	0	1	0	0	hsa-miR-7641	-0.24	-0.24	N/A
PARM1	ENST00000513238.1	prostate androgen-regulated mucin-like protein 1	161	Sites in UTR	1	1	0	0	0	hsa-miR-7641	-0.24	-0.38	N/A
MAOA	ENST00000338702.3	monoamine oxidase A	378	Sites in UTR	2	0	0	2	0	hsa-miR-7641	-0.24	-0.24	N/A
ZNF320	ENST00000391781.2	zinc finger protein 320	10	Sites in UTR	2	1	1	0	2	hsa-miR-7641	-0.24	-0.27	N/A
LRRC17	ENST00000249377.4	leucine rich repeat containing 17	144	Sites in UTR	1	0	1	0	0	hsa-miR-7641	-0.24	-0.24	N/A
MCOLN3	ENST00000370589.2	mucolipin 3	47	Sites in UTR	1	0	1	0	0	hsa-miR-7641	-0.24	-0.24	N/A
AP3B1	ENST00000255194.6	adaptor-related protein complex 3, beta 1 subunit	180	Sites in UTR	1	0	1	0	0	hsa-miR-7641	-0.24	-0.24	N/A
TXLNA	ENST00000373610.3	taxilin alpha	564	Sites in UTR	2	0	2	0	0	hsa-miR-7641	-0.24	-0.24	N/A
SELRC1	ENST00000371538.3	Sel1 repeat containing 1	321	Sites in UTR	4	1	3	0	0	hsa-miR-7641	-0.24	-0.47	N/A
PARP3	ENST00000431474.1	poly (ADP-ribose) polymerase family, member 3	5	Sites in UTR	1	0	1	0	0	hsa-miR-7641	-0.23	-0.23	N/A
CATSPER2	ENST00000396879.1	cation channel, sperm associated 2	5	Sites in UTR	1	0	1	0	0	hsa-miR-7641	-0.23	-0.23	N/A
CYBB	ENST00000378588.4	cytochrome b-245, beta polypeptide	12	Sites in UTR	1	1	0	0	1	hsa-miR-7641	-0.23	-0.23	N/A
NR0B2	ENST00000254227.3	nuclear receptor subfamily 0, group B, member 2	266	Sites in UTR	1	0	1	0	0	hsa-miR-7641	-0.23	-0.23	N/A
C5orf24	ENST00000394976.3	chromosome 5 open reading frame 24	2668	Sites in UTR	1	1	0	0	1	hsa-miR-7641	-0.23	-0.24	N/A
VPS52	ENST00000482399.1	vacuolar protein sorting 52 homolog (S. cerevisiae)	124	Sites in UTR	1	0	1	0	1	hsa-miR-7641	-0.23	-0.23	N/A
NUDT13	ENST00000372997.3	nudix (nucleoside diphosphate linked moiety X)-type motif 13	10	Sites in UTR	1	0	1	0	0	hsa-miR-7641	-0.23	-0.23	N/A
ERVV-1	ENST00000602168.1	endogenous retrovirus group V, member 1	5	Sites in UTR	1	0	1	0	1	hsa-miR-7641	-0.23	-0.23	N/A
TMEM174	ENST00000296776.5	transmembrane protein 174	5	Sites in UTR	1	0	1	0	0	hsa-miR-7641	-0.23	-0.23	N/A
ARHGAP15	ENST00000409869.1	Rho GTPase activating protein 15	5	Sites in UTR	1	0	1	0	0	hsa-miR-7641	-0.23	-0.23	N/A
RGPD2	ENST00000398146.3	RANBP2-like and GRIP domain containing 2	5	Sites in UTR	1	0	1	0	1	hsa-miR-7641	-0.23	-0.23	N/A
CTSE	ENST00000358184.2	cathepsin E	42	Sites in UTR	1	0	1	0	0	hsa-miR-7641	-0.23	-0.23	N/A
CHST5	ENST00000336257.3	carbohydrate (N-acetylglucosamine 6-O) sulfotransferase 5	5	Sites in UTR	1	0	1	0	0	hsa-miR-7641	-0.23	-0.23	N/A
FABP7	ENST00000356535.4	fatty acid binding protein 7, brain	5	Sites in UTR	1	1	0	0	0	hsa-miR-7641	-0.23	-0.23	N/A
SLC34A2	ENST00000382051.3	solute carrier family 34 (type II sodium/phosphate contransporter), member 2	5	Sites in UTR	2	1	1	0	1	hsa-miR-7641	-0.23	-0.23	N/A
ADRA2A	ENST00000280155.2	adrenoceptor alpha 2A	239	Sites in UTR	2	0	1	1	0	hsa-miR-7641	-0.23	-0.31	N/A
PPT1	ENST00000433473.3	palmitoyl-protein thioesterase 1	1961	Sites in UTR	1	1	0	0	2	hsa-miR-7641	-0.23	-0.23	N/A
HS6ST3	ENST00000376705.2	heparan sulfate 6-O-sulfotransferase 3	598	Sites in UTR	2	1	0	1	1	hsa-miR-7641	-0.23	-0.23	N/A
C3orf67	ENST00000491845.1	chromosome 3 open reading frame 67	50	Sites in UTR	2	0	1	1	1	hsa-miR-7641	-0.23	-0.38	N/A
KCNMB1	ENST00000274629.4	potassium large conductance calcium-activated channel, subfamily M, beta member 1	5	Sites in UTR	2	1	1	0	1	hsa-miR-7641	-0.23	-0.23	N/A
ZBTB34	ENST00000319119.4	zinc finger and BTB domain containing 34	726	Sites in UTR	1	1	0	0	0	hsa-miR-7641	-0.23	-0.23	N/A
PEX7	ENST00000541292.1	peroxisomal biogenesis factor 7	661	Sites in UTR	1	0	1	0	0	hsa-miR-7641	-0.23	-0.24	N/A
ZNF248	ENST00000395867.3	zinc finger protein 248	43	Sites in UTR	1	0	1	0	0	hsa-miR-7641	-0.23	-0.23	N/A
NKAIN3	ENST00000523211.1	Na+/K+ transporting ATPase interacting 3	5	Sites in UTR	1	0	1	0	0	hsa-miR-7641	-0.23	-0.23	N/A
LAMA3	ENST00000313654.9	laminin, alpha 3	86	Sites in UTR	1	0	1	0	0	hsa-miR-7641	-0.23	-0.23	N/A
GPR82	ENST00000302548.4	G protein-coupled receptor 82	5	Sites in UTR	1	0	1	0	2	hsa-miR-7641	-0.23	-0.23	N/A
ZNF774	ENST00000354377.3	zinc finger protein 774	27	Sites in UTR	2	0	2	0	0	hsa-miR-7641	-0.23	-0.23	N/A
AC005481.5	ENST00000409610.1	Uncharacterized protein	5	Sites in UTR	1	1	0	0	0	hsa-miR-7641	-0.23	-0.23	N/A
NOC3L	ENST00000371361.3	nucleolar complex associated 3 homolog (S. cerevisiae)	70	Sites in UTR	1	1	0	0	0	hsa-miR-7641	-0.23	-0.23	N/A
KRT34	ENST00000394001.1	keratin 34	5	Sites in UTR	1	0	0	1	0	hsa-miR-7641	-0.23	-0.23	N/A
LRRK1	ENST00000388948.3	leucine-rich repeat kinase 1	27	Sites in UTR	2	0	1	1	1	hsa-miR-7641	-0.23	-0.23	N/A
EXOSC2	ENST00000372358.5	exosome component 2	852	Sites in UTR	1	0	1	0	3	hsa-miR-7641	-0.22	-0.22	N/A
HLA-DOB	ENST00000438763.2	major histocompatibility complex, class II, DO beta	5	Sites in UTR	1	0	1	0	0	hsa-miR-7641	-0.22	-0.22	N/A
SASS6	ENST00000287482.5	spindle assembly 6 homolog (C. elegans)	796	Sites in UTR	2	0	1	1	0	hsa-miR-7641	-0.22	-0.22	N/A
FLYWCH2	ENST00000396958.3	FLYWCH family member 2	720	Sites in UTR	3	0	2	1	0	hsa-miR-7641	-0.22	-0.49	N/A
JAG1	ENST00000254958.5	jagged 1	421	Sites in UTR	1	0	0	1	2	hsa-miR-7641	-0.22	-0.23	N/A
WNT10B	ENST00000407467.1	wingless-type MMTV integration site family, member 10B	13	Sites in UTR	1	0	1	0	0	hsa-miR-7641	-0.22	-0.22	N/A
TMEM38A	ENST00000187762.2	transmembrane protein 38A	158	Sites in UTR	1	0	1	0	2	hsa-miR-7641	-0.22	-0.22	N/A
CTTNBP2	ENST00000160373.3	cortactin binding protein 2	29	Sites in UTR	1	0	1	0	1	hsa-miR-7641	-0.22	-0.25	N/A
PDS5A	ENST00000303538.8	PDS5, regulator of cohesion maintenance, homolog A (S. cerevisiae)	1518	Sites in UTR	1	0	1	0	0	hsa-miR-7641	-0.22	-0.22	N/A
PARS2	ENST00000371279.3	prolyl-tRNA synthetase 2, mitochondrial (putative)	266	Sites in UTR	1	0	1	0	0	hsa-miR-7641	-0.22	-0.22	N/A
TCEA1	ENST00000396401.3	transcription elongation factor A (SII), 1	20	Sites in UTR	1	0	1	0	1	hsa-miR-7641	-0.22	-0.22	N/A
FAM13A	ENST00000395002.2	family with sequence similarity 13, member A	441	Sites in UTR	1	0	1	0	1	hsa-miR-7641	-0.22	-0.22	N/A
CAMK1D	ENST00000378845.1	calcium/calmodulin-dependent protein kinase ID	405	Sites in UTR	1	0	1	0	0	hsa-miR-7641	-0.22	-0.22	N/A
RAB33B	ENST00000305626.5	RAB33B, member RAS oncogene family	270	Sites in UTR	1	0	1	0	0	hsa-miR-7641	-0.22	-0.22	N/A
SNRNP27	ENST00000244227.3	small nuclear ribonucleoprotein 27kDa (U4/U6.U5)	289	Sites in UTR	1	0	1	0	0	hsa-miR-7641	-0.22	-0.24	N/A
SHH	ENST00000297261.2	sonic hedgehog	32	Sites in UTR	1	1	0	0	0	hsa-miR-7641	-0.22	-0.4	N/A
MEOX2	ENST00000262041.5	mesenchyme homeobox 2	5	Sites in UTR	1	0	1	0	0	hsa-miR-7641	-0.22	-0.22	N/A
TMEM144	ENST00000296529.6	transmembrane protein 144	131	Sites in UTR	1	0	1	0	0	hsa-miR-7641	-0.22	-0.22	N/A
TM7SF3	ENST00000343028.4	transmembrane 7 superfamily member 3	35	Sites in UTR	1	0	1	0	1	hsa-miR-7641	-0.22	-0.22	N/A
C6	ENST00000337836.5	complement component 6	10	Sites in UTR	1	0	1	0	0	hsa-miR-7641	-0.22	-0.22	N/A
SLAIN2	ENST00000264313.6	SLAIN motif family, member 2	859	Sites in UTR	1	0	1	0	1	hsa-miR-7641	-0.22	-0.22	N/A
BANF1	ENST00000312175.2	barrier to autointegration factor 1	148	Sites in UTR	1	0	0	1	0	hsa-miR-7641	-0.22	-0.22	N/A
ARL16	ENST00000397498.4	ADP-ribosylation factor-like 16	37	Sites in UTR	1	0	1	0	0	hsa-miR-7641	-0.22	-0.22	N/A
PDE10A	ENST00000366882.1	phosphodiesterase 10A	371	Sites in UTR	1	1	0	0	1	hsa-miR-7641	-0.22	-0.22	N/A
MSR1	ENST00000350896.3	macrophage scavenger receptor 1	5	Sites in UTR	2	0	2	0	0	hsa-miR-7641	-0.22	-0.22	N/A
NSG2	ENST00000303177.3	Neuron-specific protein family member 2	5	Sites in UTR	1	0	1	0	0	hsa-miR-7641	-0.22	-0.22	N/A
CDK18	ENST00000360066.2	cyclin-dependent kinase 18	262	Sites in UTR	1	0	1	0	0	hsa-miR-7641	-0.22	-0.22	N/A
LGR5	ENST00000266674.5	leucine-rich repeat containing G protein-coupled receptor 5	137	Sites in UTR	2	0	1	1	0	hsa-miR-7641	-0.22	-0.22	N/A
PDLIM5	ENST00000437932.1	PDZ and LIM domain 5	1002	Sites in UTR	3	1	2	0	0	hsa-miR-7641	-0.22	-0.22	N/A
RGPD1	ENST00000559485.1	RANBP2-like and GRIP domain containing 1	5	Sites in UTR	1	0	1	0	1	hsa-miR-7641	-0.21	-0.21	N/A
C1orf64	ENST00000329454.2	chromosome 1 open reading frame 64	5	Sites in UTR	2	0	2	0	1	hsa-miR-7641	-0.21	-0.21	N/A
C21orf49	ENST00000382375.4	chromosome 21 open reading frame 49	5	Sites in UTR	1	0	1	0	1	hsa-miR-7641	-0.21	-0.21	N/A
KCNJ10	ENST00000368089.3	potassium inwardly-rectifying channel, subfamily J, member 10	5	Sites in UTR	1	1	0	0	0	hsa-miR-7641	-0.21	-0.21	N/A
CX3CR1	ENST00000399220.2	chemokine (C-X3-C motif) receptor 1	17	Sites in UTR	1	0	1	0	1	hsa-miR-7641	-0.21	-0.21	N/A
PEX5	ENST00000266563.5	peroxisomal biogenesis factor 5	2114	Sites in UTR	1	1	0	0	1	hsa-miR-7641	-0.21	-0.21	N/A
CDCA5	ENST00000275517.3	cell division cycle associated 5	103	Sites in UTR	1	0	1	0	0	hsa-miR-7641	-0.21	-0.21	N/A
GBAS	ENST00000322090.3	glioblastoma amplified sequence	273	Sites in UTR	1	0	1	0	0	hsa-miR-7641	-0.21	-0.21	N/A
ETV5	ENST00000306376.5	ets variant 5	1085	Sites in UTR	2	1	1	0	0	hsa-miR-7641	-0.21	-0.24	N/A
ZNF484	ENST00000395505.2	zinc finger protein 484	22	Sites in UTR	1	1	0	0	0	hsa-miR-7641	-0.21	-0.21	N/A
TMEM95	ENST00000330767.4	transmembrane protein 95	5	Sites in UTR	1	0	1	0	0	hsa-miR-7641	-0.21	-0.21	N/A
KCNT2	ENST00000367433.5	potassium channel, subfamily T, member 2	5	Sites in UTR	2	0	0	2	1	hsa-miR-7641	-0.21	-0.21	N/A
PSG6	ENST00000601833.1	pregnancy specific beta-1-glycoprotein 6	5	Sites in UTR	1	0	1	0	1	hsa-miR-7641	-0.21	-0.21	N/A
PPFIBP2	ENST00000533792.1	PTPRF interacting protein, binding protein 2 (liprin beta 2)	90	Sites in UTR	1	1	0	0	0	hsa-miR-7641	-0.21	-0.21	N/A
TRMT12	ENST00000328599.3	tRNA methyltransferase 12 homolog (S. cerevisiae)	165	Sites in UTR	1	0	0	1	0	hsa-miR-7641	-0.21	-0.21	N/A
CYP51A1	ENST00000003100.8	cytochrome P450, family 51, subfamily A, polypeptide 1	6	Sites in UTR	1	0	1	0	1	hsa-miR-7641	-0.21	-0.23	N/A
C9orf78	ENST00000372447.3	chromosome 9 open reading frame 78	1483	Sites in UTR	1	0	1	0	0	hsa-miR-7641	-0.21	-0.23	N/A
42981	ENST00000396425.3	septin 3	241	Sites in UTR	1	0	1	0	0	hsa-miR-7641	-0.21	-0.21	N/A
DKFZP434H0512	ENST00000600140.1	Protein LOC100506667; Putative uncharacterized protein DKFZp434H0512	5	Sites in UTR	1	0	1	0	0	hsa-miR-7641	-0.21	-0.21	N/A
OR7D2	ENST00000344248.2	olfactory receptor, family 7, subfamily D, member 2	5	Sites in UTR	2	0	1	1	0	hsa-miR-7641	-0.21	-0.21	N/A
CALB1	ENST00000265431.3	calbindin 1, 28kDa	5	Sites in UTR	1	0	1	0	0	hsa-miR-7641	-0.21	-0.21	N/A
ZNF707	ENST00000358656.4	zinc finger protein 707	106	Sites in UTR	1	1	0	0	0	hsa-miR-7641	-0.21	-0.21	N/A
CTSS	ENST00000368985.3	cathepsin S	284	Sites in UTR	1	0	1	0	1	hsa-miR-7641	-0.21	-0.23	N/A
LMLN	ENST00000330198.4	leishmanolysin-like (metallopeptidase M8 family)	18	Sites in UTR	2	1	1	0	1	hsa-miR-7641	-0.21	-0.26	N/A
PRSS35	ENST00000369700.3	protease, serine, 35	23	Sites in UTR	1	0	1	0	0	hsa-miR-7641	-0.21	-0.21	N/A
ARL13B	ENST00000535334.1	ADP-ribosylation factor-like 13B	23	Sites in UTR	1	1	0	0	0	hsa-miR-7641	-0.21	-0.21	N/A
CD40	ENST00000372276.3	CD40 molecule, TNF receptor superfamily member 5	5	Sites in UTR	1	1	0	0	0	hsa-miR-7641	-0.21	-0.21	N/A
PPP2R2D	ENST00000422256.2	protein phosphatase 2, regulatory subunit B, delta	169	Sites in UTR	1	0	1	0	0	hsa-miR-7641	-0.21	-0.21	N/A
ZNF623	ENST00000501748.2	zinc finger protein 623	247	Sites in UTR	3	0	2	1	2	hsa-miR-7641	-0.21	-0.24	N/A
ANHX	ENST00000545940.1	anomalous homeobox	5	Sites in UTR	1	0	1	0	0	hsa-miR-7641	-0.21	-0.21	N/A
BTN3A3	ENST00000244519.2	butyrophilin, subfamily 3, member A3	16	Sites in UTR	1	0	1	0	0	hsa-miR-7641	-0.21	-0.21	N/A
BAZ1A	ENST00000358716.4	bromodomain adjacent to zinc finger domain, 1A	144	Sites in UTR	1	0	1	0	0	hsa-miR-7641	-0.21	-0.21	N/A
MEMO1	ENST00000295065.5	mediator of cell motility 1	89	Sites in UTR	1	0	1	0	1	hsa-miR-7641	-0.21	-0.31	N/A
HGF	ENST00000222390.5	hepatocyte growth factor (hepapoietin A; scatter factor)	18	Sites in UTR	2	0	1	1	2	hsa-miR-7641	-0.21	-0.21	N/A
ATXN7	ENST00000295900.6	ataxin 7	264	Sites in UTR	1	0	1	0	0	hsa-miR-7641	-0.21	-0.21	N/A
EDAR	ENST00000409271.1	ectodysplasin A receptor	7	Sites in UTR	1	0	1	0	0	hsa-miR-7641	-0.21	-0.21	N/A
PLSCR4	ENST00000354952.2	phospholipid scramblase 4	133	Sites in UTR	1	0	1	0	0	hsa-miR-7641	-0.21	-0.21	N/A
PTPN20A	ENST00000395721.2	protein tyrosine phosphatase, non-receptor type 20A	5	Sites in UTR	1	0	1	0	0	hsa-miR-7641	-0.2	-0.2	N/A
PTPN20B	ENST00000331650.4	protein tyrosine phosphatase, non-receptor type 20B	5	Sites in UTR	1	0	1	0	0	hsa-miR-7641	-0.2	-0.2	N/A
LCOR	ENST00000371103.3	ligand dependent nuclear receptor corepressor	94	Sites in UTR	2	0	2	0	2	hsa-miR-7641	-0.2	-0.2	N/A
ZSWIM3	ENST00000255152.2	zinc finger, SWIM-type containing 3	52	Sites in UTR	1	0	1	0	0	hsa-miR-7641	-0.2	-0.2	N/A
SLC35E3	ENST00000398004.2	solute carrier family 35, member E3	250	Sites in UTR	1	0	1	0	1	hsa-miR-7641	-0.2	-0.44	N/A
GYPA	ENST00000360771.4	glycophorin A (MNS blood group)	5	Sites in UTR	1	0	1	0	0	hsa-miR-7641	-0.2	-0.2	N/A
DLEC1	ENST00000308059.6	deleted in lung and esophageal cancer 1	5	Sites in UTR	2	0	1	1	0	hsa-miR-7641	-0.2	-0.2	N/A
C15orf54	ENST00000318578.3	chromosome 15 open reading frame 54	5	Sites in UTR	1	0	1	0	0	hsa-miR-7641	-0.2	-0.2	N/A
JMJD7	ENST00000397299.4	jumonji domain containing 7	311	Sites in UTR	1	0	1	0	0	hsa-miR-7641	-0.2	-0.2	N/A
CHI3L2	ENST00000524472.1	chitinase 3-like 2	5	Sites in UTR	1	0	1	0	0	hsa-miR-7641	-0.2	-0.2	N/A
LMBR1	ENST00000353442.5	limb development membrane protein 1	1435	Sites in UTR	2	0	1	1	0	hsa-miR-7641	-0.2	-0.22	N/A
PRKAR2B	ENST00000265717.4	protein kinase, cAMP-dependent, regulatory, type II, beta	148	Sites in UTR	1	0	1	0	0	hsa-miR-7641	-0.2	-0.22	N/A
TNFAIP8L1	ENST00000327473.4	tumor necrosis factor, alpha-induced protein 8-like 1	603	Sites in UTR	1	0	1	0	2	hsa-miR-7641	-0.2	-0.25	N/A
SLC1A1	ENST00000262352.3	solute carrier family 1 (neuronal/epithelial high affinity glutamate transporter, system Xag), member 1	138	Sites in UTR	1	0	1	0	0	hsa-miR-7641	-0.2	-0.2	N/A
VRTN	ENST00000256362.4	vertebrae development associated	5	Sites in UTR	2	0	2	0	0	hsa-miR-7641	-0.2	-0.2	N/A
C22orf46	ENST00000402966.1	chromosome 22 open reading frame 46	70	Sites in UTR	1	0	1	0	2	hsa-miR-7641	-0.2	-0.2	N/A
EDA2R	ENST00000374719.3	ectodysplasin A2 receptor	64	Sites in UTR	1	0	1	0	0	hsa-miR-7641	-0.2	-0.2	N/A
TUB	ENST00000305253.4	tubby bipartite transcription factor	743	Sites in UTR	2	1	1	0	0	hsa-miR-7641	-0.2	-0.2	N/A
EMCN	ENST00000296420.4	endomucin	5	Sites in UTR	2	1	0	1	0	hsa-miR-7641	-0.2	-0.2	N/A
GMEB1	ENST00000373816.1	glucocorticoid modulatory element binding protein 1	154	Sites in UTR	2	0	2	0	0	hsa-miR-7641	-0.2	-0.24	N/A
MTMR4	ENST00000579925.1	myotubularin related protein 4	150	Sites in UTR	1	0	1	0	0	hsa-miR-7641	-0.2	-0.23	N/A
CSNK1E	ENST00000405675.3	casein kinase 1, epsilon	3032	Sites in UTR	1	0	1	0	0	hsa-miR-7641	-0.2	-0.2	N/A
KLF3	ENST00000261438.5	Kruppel-like factor 3 (basic)	515	Sites in UTR	1	0	1	0	1	hsa-miR-7641	-0.2	-0.24	N/A
B3GNT4	ENST00000546192.1	UDP-GlcNAc:betaGal beta-1,3-N-acetylglucosaminyltransferase 4	9	Sites in UTR	1	0	1	0	1	hsa-miR-7641	-0.2	-0.24	N/A
LRRC10	ENST00000361484.3	leucine rich repeat containing 10	5	Sites in UTR	1	0	1	0	0	hsa-miR-7641	-0.2	-0.2	N/A
SPIN3	ENST00000374919.3	spindlin family, member 3	12	Sites in UTR	1	1	0	0	0	hsa-miR-7641	-0.2	-0.2	N/A
LCP2	ENST00000046794.5	lymphocyte cytosolic protein 2 (SH2 domain containing leukocyte protein of 76kDa)	5	Sites in UTR	1	1	0	0	0	hsa-miR-7641	-0.2	-0.2	N/A
CNOT6	ENST00000393356.1	CCR4-NOT transcription complex, subunit 6	300	Sites in UTR	1	0	1	0	1	hsa-miR-7641	-0.2	-0.2	N/A
PAPOLA	ENST00000557471.1	poly(A) polymerase alpha	1229	Sites in UTR	2	0	2	0	0	hsa-miR-7641	-0.2	-0.36	N/A
FAM156B	ENST00000430150.2	family with sequence similarity 156, member B	5	Sites in UTR	1	0	1	0	0	hsa-miR-7641	-0.2	-0.2	N/A
CLP1	ENST00000533682.1	cleavage and polyadenylation factor I subunit 1	208	Sites in UTR	1	0	1	0	0	hsa-miR-7641	-0.2	-0.2	N/A
FAM156A	ENST00000356333.4	family with sequence similarity 156, member A	5	Sites in UTR	1	0	1	0	0	hsa-miR-7641	-0.2	-0.2	N/A
ITGA6	ENST00000375221.2	integrin, alpha 6	1328	Sites in UTR	1	1	0	0	1	hsa-miR-7641	-0.2	-0.2	N/A
SUMF1	ENST00000272902.5	sulfatase modifying factor 1	1341	Sites in UTR	1	0	1	0	0	hsa-miR-7641	-0.2	-0.2	N/A
LDOC1	ENST00000370526.2	leucine zipper, down-regulated in cancer 1	14	Sites in UTR	1	0	1	0	0	hsa-miR-7641	-0.2	-0.21	N/A
KARS	ENST00000568378.1	lysyl-tRNA synthetase	2738	Sites in UTR	2	0	0	2	2	hsa-miR-7641	-0.2	-0.31	N/A
KMO	ENST00000366559.4	kynurenine 3-monooxygenase (kynurenine 3-hydroxylase)	5	Sites in UTR	1	0	1	0	1	hsa-miR-7641	-0.2	-0.2	N/A
GINS3	ENST00000318129.5	GINS complex subunit 3 (Psf3 homolog)	262	Sites in UTR	1	1	0	0	0	hsa-miR-7641	-0.2	-0.2	N/A
LRRC38	ENST00000376085.3	leucine rich repeat containing 38	5	Sites in UTR	1	0	1	0	1	hsa-miR-7641	-0.2	-0.2	N/A
SEMA6D	ENST00000355997.3	sema domain, transmembrane domain (TM), and cytoplasmic domain, (semaphorin) 6D	179	Sites in UTR	2	1	1	0	1	hsa-miR-7641	-0.2	-0.21	N/A
PUS10	ENST00000398658.2	pseudouridylate synthase 10	72	Sites in UTR	1	0	1	0	0	hsa-miR-7641	-0.2	-0.2	N/A
KCND1	ENST00000376477.1	potassium voltage-gated channel, Shal-related subfamily, member 1	149	Sites in UTR	1	0	1	0	0	hsa-miR-7641	-0.2	-0.2	N/A
ZNF813	ENST00000396403.4	zinc finger protein 813	10	Sites in UTR	2	0	1	1	3	hsa-miR-7641	-0.2	-0.2	N/A
C17orf77	ENST00000392620.1	chromosome 17 open reading frame 77	5	Sites in UTR	1	0	1	0	0	hsa-miR-7641	-0.2	-0.2	N/A
MINOS1	ENST00000322753.6	mitochondrial inner membrane organizing system 1	287	Sites in UTR	2	1	0	1	0	hsa-miR-7641	-0.19	-0.24	N/A
KRTAP21-2	ENST00000333892.2	keratin associated protein 21-2	5	Sites in UTR	1	0	0	1	0	hsa-miR-7641	-0.19	-0.19	N/A
CD5L	ENST00000368174.4	CD5 molecule-like	5	Sites in UTR	1	0	1	0	0	hsa-miR-7641	-0.19	-0.19	N/A
AL050303.1	ENST00000596508.1	Uncharacterized protein; cDNA FLJ43689 fis, clone TBAES2003550	5	Sites in UTR	1	0	0	1	0	hsa-miR-7641	-0.19	-0.19	N/A
EMP2	ENST00000359543.3	epithelial membrane protein 2	1725	Sites in UTR	1	0	1	0	1	hsa-miR-7641	-0.19	-0.2	N/A
RABL2A	ENST00000393167.3	RAB, member of RAS oncogene family-like 2A	11	Sites in UTR	1	0	1	0	0	hsa-miR-7641	-0.19	-0.19	N/A
POLR2M	ENST00000299638.3	polymerase (RNA) II (DNA directed) polypeptide M	21	Sites in UTR	1	0	1	0	1	hsa-miR-7641	-0.19	-0.19	N/A
FABP2	ENST00000274024.3	fatty acid binding protein 2, intestinal	5	Sites in UTR	1	0	1	0	0	hsa-miR-7641	-0.19	-0.19	N/A
FAM9C	ENST00000542843.1	family with sequence similarity 9, member C	5	Sites in UTR	2	1	1	0	0	hsa-miR-7641	-0.19	-0.19	N/A
STAU2	ENST00000522695.1	staufen double-stranded RNA binding protein 2	306	Sites in UTR	1	0	1	0	0	hsa-miR-7641	-0.19	-0.22	N/A
TXNRD1	ENST00000378070.4	thioredoxin reductase 1	1255	Sites in UTR	1	0	1	0	0	hsa-miR-7641	-0.19	-0.19	N/A
GPR35	ENST00000319838.5	G protein-coupled receptor 35	71	Sites in UTR	2	0	2	0	0	hsa-miR-7641	-0.19	-0.37	N/A
RABL2B	ENST00000354869.3	RAB, member of RAS oncogene family-like 2B	18	Sites in UTR	1	0	1	0	0	hsa-miR-7641	-0.19	-0.19	N/A
NAGPA	ENST00000312251.3	N-acetylglucosamine-1-phosphodiester alpha-N-acetylglucosaminidase	297	Sites in UTR	1	0	1	0	0	hsa-miR-7641	-0.19	-0.19	N/A
FAM83A	ENST00000518448.1	family with sequence similarity 83, member A	22	Sites in UTR	2	0	2	0	0	hsa-miR-7641	-0.19	-0.19	N/A
AC016722.1	ENST00000409518.1	Uncharacterized protein	5	Sites in UTR	1	0	0	1	0	hsa-miR-7641	-0.19	-0.19	N/A
AHCYL1	ENST00000369799.5	adenosylhomocysteinase-like 1	1279	Sites in UTR	1	0	1	0	2	hsa-miR-7641	-0.19	-0.19	N/A
CLEC3A	ENST00000299642.4	C-type lectin domain family 3, member A	5	Sites in UTR	2	0	0	2	0	hsa-miR-7641	-0.19	-0.19	N/A
POLH	ENST00000372226.1	polymerase (DNA directed), eta	450	Sites in UTR	3	1	2	0	3	hsa-miR-7641	-0.19	-0.22	N/A
PCLO	ENST00000437081.1	piccolo presynaptic cytomatrix protein	24	Sites in UTR	1	0	1	0	0	hsa-miR-7641	-0.19	-0.25	N/A
PKN2	ENST00000370521.3	protein kinase N2	747	Sites in UTR	1	0	1	0	0	hsa-miR-7641	-0.19	-0.19	N/A
RNF34	ENST00000361234.5	ring finger protein 34, E3 ubiquitin protein ligase	533	Sites in UTR	1	0	1	0	1	hsa-miR-7641	-0.19	-0.19	N/A
AL117190.3	ENST00000599197.1	Esophagus cancer-related gene-2 interaction susceptibility protein; Uncharacterized protein	30	Sites in UTR	2	0	1	1	1	hsa-miR-7641	-0.19	-0.22	N/A
PRRG4	ENST00000257836.3	proline rich Gla (G-carboxyglutamic acid) 4 (transmembrane)	47	Sites in UTR	2	0	2	0	1	hsa-miR-7641	-0.19	-0.22	N/A
EIF3I	ENST00000373586.1	eukaryotic translation initiation factor 3, subunit I	236	Sites in UTR	1	0	1	0	0	hsa-miR-7641	-0.19	-0.19	N/A
PDE4B	ENST00000371045.5	phosphodiesterase 4B, cAMP-specific	127	Sites in UTR	1	0	1	0	0	hsa-miR-7641	-0.19	-0.19	N/A
ZNF562	ENST00000293648.4	zinc finger protein 562	130	Sites in UTR	5	2	3	0	7	hsa-miR-7641	-0.19	-0.2	N/A
KIF3B	ENST00000375712.3	kinesin family member 3B	182	Sites in UTR	2	1	0	1	0	hsa-miR-7641	-0.19	-0.19	N/A
ARRDC4	ENST00000268042.6	arrestin domain containing 4	10	Sites in UTR	1	0	1	0	1	hsa-miR-7641	-0.19	-0.19	N/A
PLEKHG7	ENST00000344636.3	pleckstrin homology domain containing, family G (with RhoGef domain) member 7	5	Sites in UTR	1	0	1	0	0	hsa-miR-7641	-0.19	-0.19	N/A
TIRAP	ENST00000392679.1	toll-interleukin 1 receptor (TIR) domain containing adaptor protein	82	Sites in UTR	2	1	1	0	1	hsa-miR-7641	-0.19	-0.24	N/A
MOCS1	ENST00000373186.4	molybdenum cofactor synthesis 1	179	Sites in UTR	3	1	1	1	0	hsa-miR-7641	-0.19	-0.38	N/A
SNCAIP	ENST00000261368.8	synuclein, alpha interacting protein	236	Sites in UTR	1	0	1	0	0	hsa-miR-7641	-0.19	-0.19	N/A
ABHD11	ENST00000437775.2	abhydrolase domain containing 11	5	Sites in UTR	1	0	1	0	0	hsa-miR-7641	-0.19	-0.19	N/A
KRBA2	ENST00000396267.1	KRAB-A domain containing 2	14	Sites in UTR	2	0	2	0	1	hsa-miR-7641	-0.19	-0.22	N/A
EPN1	ENST00000270460.6	epsin 1	5464	Sites in UTR	1	0	1	0	0	hsa-miR-7641	-0.19	-0.19	N/A
LDLRAD2	ENST00000344642.2	low density lipoprotein receptor class A domain containing 2	5	Sites in UTR	1	0	1	0	0	hsa-miR-7641	-0.19	-0.19	N/A
AQP1	ENST00000311813.4	aquaporin 1	5	Sites in UTR	1	0	1	0	0	hsa-miR-7641	-0.18	-0.18	N/A
HARS2	ENST00000435019.2	histidyl-tRNA synthetase 2, mitochondrial	150	Sites in UTR	1	0	1	0	0	hsa-miR-7641	-0.18	-0.18	N/A
FAM63B	ENST00000559228.1	family with sequence similarity 63, member B	41	Sites in UTR	1	0	1	0	3	hsa-miR-7641	-0.18	-0.18	N/A
TMEM231	ENST00000258173.6	transmembrane protein 231	243	Sites in UTR	1	0	1	0	1	hsa-miR-7641	-0.18	-0.18	N/A
RP11-192H23.4	ENST00000534850.1	Uncharacterized protein	22	Sites in UTR	1	0	1	0	2	hsa-miR-7641	-0.18	-0.18	N/A
ROBO4	ENST00000306534.3	roundabout, axon guidance receptor, homolog 4 (Drosophila)	5	Sites in UTR	1	0	1	0	1	hsa-miR-7641	-0.18	-0.18	N/A
ZNF696	ENST00000330143.3	zinc finger protein 696	127	Sites in UTR	2	1	1	0	0	hsa-miR-7641	-0.18	-0.23	N/A
ZNF426	ENST00000253115.2	zinc finger protein 426	70	Sites in UTR	3	0	2	1	1	hsa-miR-7641	-0.18	-0.26	N/A
FAM46D	ENST00000538312.1	family with sequence similarity 46, member D	5	Sites in UTR	1	0	1	0	1	hsa-miR-7641	-0.18	-0.18	N/A
NUDT10	ENST00000376006.3	nudix (nucleoside diphosphate linked moiety X)-type motif 10	9	Sites in UTR	1	0	1	0	0	hsa-miR-7641	-0.18	-0.18	N/A
STIL	ENST00000360380.3	SCL/TAL1 interrupting locus	344	Sites in UTR	1	0	1	0	1	hsa-miR-7641	-0.18	-0.18	N/A
SIX1	ENST00000247182.6	SIX homeobox 1	1264	Sites in UTR	2	0	2	0	0	hsa-miR-7641	-0.18	-0.39	N/A
MFRP	ENST00000555262.1	membrane frizzled-related protein	5	Sites in UTR	1	0	1	0	0	hsa-miR-7641	-0.18	-0.18	N/A
MUL1	ENST00000264198.3	mitochondrial E3 ubiquitin protein ligase 1	812	Sites in UTR	1	0	1	0	1	hsa-miR-7641	-0.18	-0.18	N/A
GLIS3	ENST00000324333.10	GLIS family zinc finger 3	47	Sites in UTR	1	0	1	0	1	hsa-miR-7641	-0.18	-0.18	N/A
C18orf54	ENST00000300091.5	chromosome 18 open reading frame 54	183	Sites in UTR	1	1	0	0	1	hsa-miR-7641	-0.18	-0.22	N/A
ZNF654	ENST00000309495.5	zinc finger protein 654	456	Sites in UTR	1	1	0	0	2	hsa-miR-7641	-0.18	-0.21	N/A
SIRT1	ENST00000212015.6	sirtuin 1	220	Sites in UTR	1	1	0	0	0	hsa-miR-7641	-0.18	-0.2	N/A
AC020907.1	ENST00000313865.6	Uncharacterized protein	5	Sites in UTR	1	0	1	0	0	hsa-miR-7641	-0.18	-0.18	N/A
RP11-650K20.3	ENST00000551650.1	Uncharacterized protein	5	Sites in UTR	1	0	0	1	0	hsa-miR-7641	-0.18	-0.18	N/A
DZIP1L	ENST00000327532.2	DAZ interacting zinc finger protein 1-like	373	Sites in UTR	1	0	1	0	1	hsa-miR-7641	-0.18	-0.18	N/A
BNIP3	ENST00000368636.4	BCL2/adenovirus E1B 19kDa interacting protein 3	203	Sites in UTR	2	0	2	0	0	hsa-miR-7641	-0.18	-0.21	N/A
ZDHHC15	ENST00000373367.3	zinc finger, DHHC-type containing 15	5	Sites in UTR	2	0	1	1	0	hsa-miR-7641	-0.18	-0.18	N/A
ZNF33A	ENST00000469037.2	zinc finger protein 33A	39	Sites in UTR	1	0	1	0	0	hsa-miR-7641	-0.18	-0.21	N/A
AL590822.1	ENST00000545087.1	Uncharacterized protein	5	Sites in UTR	1	0	1	0	0	hsa-miR-7641	-0.18	-0.18	N/A
PREPL	ENST00000541738.1	prolyl endopeptidase-like	612	Sites in UTR	2	1	1	0	1	hsa-miR-7641	-0.18	-0.24	N/A
AC008394.1	ENST00000445770.2	Uncharacterized protein	5	Sites in UTR	1	0	0	1	0	hsa-miR-7641	-0.18	-0.18	N/A
RP11-1407O15.2	ENST00000544906.1	TBC1 domain family member 3	5	Sites in UTR	1	0	1	0	0	hsa-miR-7641	-0.18	-0.18	N/A
TTL	ENST00000233336.6	tubulin tyrosine ligase	442	Sites in UTR	7	1	2	4	2	hsa-miR-7641	-0.18	-0.28	N/A
PTGER3	ENST00000370924.4	prostaglandin E receptor 3 (subtype EP3)	14	Sites in UTR	2	1	1	0	4	hsa-miR-7641	-0.18	-0.19	N/A
TRAK1	ENST00000341421.3	trafficking protein, kinesin binding 1	362	Sites in UTR	1	0	1	0	0	hsa-miR-7641	-0.18	-0.18	N/A
COX20	ENST00000411948.2	COX20 cytochrome C oxidase assembly factor	693	Sites in UTR	1	0	0	1	2	hsa-miR-7641	-0.18	-0.18	N/A
DAP3	ENST00000368336.5	death associated protein 3	10	Sites in UTR	1	1	0	0	0	hsa-miR-7641	-0.18	-0.36	N/A
PLEKHA8	ENST00000449726.1	pleckstrin homology domain containing, family A (phosphoinositide binding specific) member 8	661	Sites in UTR	2	0	1	1	2	hsa-miR-7641	-0.18	-0.18	N/A
DYSF	ENST00000258104.3	dysferlin	47	Sites in UTR	1	0	1	0	0	hsa-miR-7641	-0.18	-0.18	N/A
BRI3BP	ENST00000341446.8	BRI3 binding protein	820	Sites in UTR	4	0	3	1	2	hsa-miR-7641	-0.18	-0.2	N/A
ZIC3	ENST00000287538.5	Zic family member 3	9	Sites in UTR	1	0	1	0	0	hsa-miR-7641	-0.18	-0.18	N/A
PIPOX	ENST00000323372.4	pipecolic acid oxidase	30	Sites in UTR	1	0	1	0	0	hsa-miR-7641	-0.18	-0.18	N/A
TEX2	ENST00000258991.3	testis expressed 2	127	Sites in UTR	1	1	0	0	0	hsa-miR-7641	-0.18	-0.18	N/A
GYPE	ENST00000358615.4	glycophorin E (MNS blood group)	5	Sites in UTR	1	0	0	1	1	hsa-miR-7641	-0.18	-0.18	N/A
ZNF169	ENST00000480716.1	zinc finger protein 169	12	Sites in UTR	1	0	1	0	0	hsa-miR-7641	-0.18	-0.18	N/A
IQSEC1	ENST00000273221.4	IQ motif and Sec7 domain 1	415	Sites in UTR	1	0	1	0	0	hsa-miR-7641	-0.18	-0.18	N/A
PRPF31	ENST00000321030.4	pre-mRNA processing factor 31	3751	Sites in UTR	1	0	1	0	0	hsa-miR-7641	-0.18	-0.18	N/A
TARS2	ENST00000369064.3	threonyl-tRNA synthetase 2, mitochondrial (putative)	10	Sites in UTR	1	1	0	0	0	hsa-miR-7641	-0.18	-0.18	N/A
MED1	ENST00000300651.6	mediator complex subunit 1	87	Sites in UTR	2	0	1	1	1	hsa-miR-7641	-0.18	-0.18	N/A
ZSCAN12	ENST00000361028.1	zinc finger and SCAN domain containing 12	117	Sites in UTR	3	0	1	2	0	hsa-miR-7641	-0.17	-0.17	N/A
LEP	ENST00000308868.4	leptin	5	Sites in UTR	1	0	1	0	0	hsa-miR-7641	-0.17	-0.17	N/A
CXCL10	ENST00000306602.1	chemokine (C-X-C motif) ligand 10	5	Sites in UTR	1	0	0	1	0	hsa-miR-7641	-0.17	-0.17	N/A
ZMAT3	ENST00000311417.2	zinc finger, matrin-type 3	459	Sites in UTR	3	0	2	1	2	hsa-miR-7641	-0.17	-0.24	N/A
AC135983.2	ENST00000593303.1	Protein LOC100996413	5	Sites in UTR	1	0	1	0	0	hsa-miR-7641	-0.17	-0.17	N/A
REEP6	ENST00000233596.3	receptor accessory protein 6	822	Sites in UTR	1	0	1	0	0	hsa-miR-7641	-0.17	-0.17	N/A
PAPD7	ENST00000230859.6	PAP associated domain containing 7	3195	Sites in UTR	1	1	0	0	0	hsa-miR-7641	-0.17	-0.17	N/A
TEAD2	ENST00000598810.1	TEA domain family member 2	589	Sites in UTR	1	0	1	0	1	hsa-miR-7641	-0.17	-0.17	N/A
SLC2A6	ENST00000371897.4	solute carrier family 2 (facilitated glucose transporter), member 6	172	Sites in UTR	1	0	1	0	0	hsa-miR-7641	-0.17	-0.17	N/A
GPR27	ENST00000304411.2	G protein-coupled receptor 27	781	Sites in UTR	1	0	1	0	0	hsa-miR-7641	-0.17	-0.17	N/A
KCNG1	ENST00000396017.3	potassium voltage-gated channel, subfamily G, member 1	76	Sites in UTR	2	0	2	0	2	hsa-miR-7641	-0.17	-0.24	N/A
KPNA4	ENST00000334256.4	karyopherin alpha 4 (importin alpha 3)	111	Sites in UTR	1	0	1	0	1	hsa-miR-7641	-0.17	-0.18	N/A
TCHH	ENST00000368804.1	trichohyalin	7	Sites in UTR	1	0	1	0	0	hsa-miR-7641	-0.17	-0.17	N/A
ASB11	ENST00000537676.1	ankyrin repeat and SOCS box containing 11	5	Sites in UTR	2	0	1	1	0	hsa-miR-7641	-0.17	-0.17	N/A
UNC45B	ENST00000268876.5	unc-45 homolog B (C. elegans)	5	Sites in UTR	2	0	1	1	1	hsa-miR-7641	-0.17	-0.17	N/A
ARHGAP24	ENST00000395184.1	Rho GTPase activating protein 24	9	Sites in UTR	1	0	0	1	0	hsa-miR-7641	-0.17	-0.17	N/A
PDE6C	ENST00000371447.3	phosphodiesterase 6C, cGMP-specific, cone, alpha prime	5	Sites in UTR	1	0	0	1	0	hsa-miR-7641	-0.17	-0.17	N/A
SHISA2	ENST00000319420.3	shisa family member 2	30	Sites in UTR	1	0	1	0	2	hsa-miR-7641	-0.17	-0.17	N/A
CXCR6	ENST00000304552.4	chemokine (C-X-C motif) receptor 6	5	Sites in UTR	1	0	1	0	1	hsa-miR-7641	-0.17	-0.17	N/A
VKORC1	ENST00000300851.6	vitamin K epoxide reductase complex, subunit 1	614	Sites in UTR	1	0	0	1	0	hsa-miR-7641	-0.17	-0.17	N/A
TLK1	ENST00000431350.2	tousled-like kinase 1	200	Sites in UTR	2	0	2	0	0	hsa-miR-7641	-0.17	-0.36	N/A
ZNF10	ENST00000248211.6	zinc finger protein 10	96	Sites in UTR	1	1	0	0	0	hsa-miR-7641	-0.17	-0.21	N/A
AL161915.1	ENST00000391366.1	Uncharacterized protein	18	Sites in UTR	1	0	1	0	0	hsa-miR-7641	-0.17	-0.24	N/A
CPLX2	ENST00000359546.4	complexin 2	5	Sites in UTR	1	0	1	0	0	hsa-miR-7641	-0.17	-0.17	N/A
FSD1L	ENST00000374710.3	fibronectin type III and SPRY domain containing 1-like	16	Sites in UTR	1	0	1	0	0	hsa-miR-7641	-0.17	-0.19	N/A
GBP2	ENST00000370466.3	guanylate binding protein 2, interferon-inducible	1309	Sites in UTR	2	1	0	1	0	hsa-miR-7641	-0.17	-0.19	N/A
SCAI	ENST00000336505.6	suppressor of cancer cell invasion	74	Sites in UTR	1	0	1	0	0	hsa-miR-7641	-0.17	-0.17	N/A
ATRAID	ENST00000405489.3	all-trans retinoic acid-induced differentiation factor	133	Sites in UTR	1	0	0	1	0	hsa-miR-7641	-0.17	-0.17	N/A
ALG10B	ENST00000308742.4	ALG10B, alpha-1,2-glucosyltransferase	471	Sites in UTR	2	0	2	0	1	hsa-miR-7641	-0.17	-0.18	N/A
FAM198B	ENST00000585682.1	family with sequence similarity 198, member B	25	Sites in UTR	1	0	1	0	1	hsa-miR-7641	-0.17	-0.17	N/A
MAN2A2	ENST00000360468.3	mannosidase, alpha, class 2A, member 2	340	Sites in UTR	2	0	2	0	2	hsa-miR-7641	-0.17	-0.17	N/A
COPA	ENST00000368069.3	coatomer protein complex, subunit alpha	803	Sites in UTR	1	0	1	0	1	hsa-miR-7641	-0.17	-0.17	N/A
GATAD2B	ENST00000368655.4	GATA zinc finger domain containing 2B	48	Sites in UTR	1	0	1	0	0	hsa-miR-7641	-0.17	-0.17	N/A
TSNAX	ENST00000366639.4	translin-associated factor X	936	Sites in UTR	1	1	0	0	1	hsa-miR-7641	-0.17	-0.18	N/A
SLC7A14	ENST00000231706.5	solute carrier family 7, member 14	5	Sites in UTR	3	0	3	0	2	hsa-miR-7641	-0.17	-0.17	N/A
FLJ30594	ENST00000391666.2	HCG1990367; Putative uncharacterized protein DKFZp761K2322; Putative uncharacterized protein FLJ30594; cDNA FLJ30594 fis, clone BRAWH2008903	5	Sites in UTR	1	0	0	1	1	hsa-miR-7641	-0.17	-0.17	N/A
CHST15	ENST00000346248.5	carbohydrate (N-acetylgalactosamine 4-sulfate 6-O) sulfotransferase 15	59	Sites in UTR	1	0	1	0	1	hsa-miR-7641	-0.17	-0.17	N/A
MED29	ENST00000315588.5	mediator complex subunit 29	2453	Sites in UTR	2	0	1	1	1	hsa-miR-7641	-0.17	-0.33	N/A
LURAP1	ENST00000371980.3	leucine rich adaptor protein 1	20	Sites in UTR	1	0	1	0	0	hsa-miR-7641	-0.17	-0.21	N/A
NTPCR	ENST00000366628.5	nucleoside-triphosphatase, cancer-related	2755	Sites in UTR	1	0	0	1	1	hsa-miR-7641	-0.17	-0.17	N/A
AACS	ENST00000261686.6	acetoacetyl-CoA synthetase	1594	Sites in UTR	1	0	1	0	0	hsa-miR-7641	-0.17	-0.17	N/A
CPXM2	ENST00000241305.3	carboxypeptidase X (M14 family), member 2	5	Sites in UTR	1	0	1	0	0	hsa-miR-7641	-0.17	-0.17	N/A
LYRM5	ENST00000556402.1	LYR motif containing 5	40	Sites in UTR	1	0	0	1	0	hsa-miR-7641	-0.17	-0.17	N/A
DNASE2	ENST00000222219.3	deoxyribonuclease II, lysosomal	75	Sites in UTR	1	0	1	0	1	hsa-miR-7641	-0.17	-0.17	N/A
HSD3B1	ENST00000235547.6	hydroxy-delta-5-steroid dehydrogenase, 3 beta- and steroid delta-isomerase 1	5	Sites in UTR	1	0	0	1	0	hsa-miR-7641	-0.17	-0.17	N/A
AC115618.1	ENST00000376775.2	Uncharacterized protein; cDNA FLJ26048 fis, clone PRS02384	5	Sites in UTR	1	0	1	0	1	hsa-miR-7641	-0.17	-0.17	N/A
RNASE9	ENST00000338904.3	ribonuclease, RNase A family, 9 (non-active)	5	Sites in UTR	1	0	0	1	0	hsa-miR-7641	-0.17	-0.17	N/A
NHLH2	ENST00000320238.3	nescient helix loop helix 2	16	Sites in UTR	1	0	1	0	0	hsa-miR-7641	-0.17	-0.17	N/A
ZNF551	ENST00000282296.5	zinc finger protein 551	49	Sites in UTR	1	0	1	0	0	hsa-miR-7641	-0.17	-0.17	N/A
INSRR	ENST00000368195.3	insulin receptor-related receptor	5	Sites in UTR	1	0	1	0	0	hsa-miR-7641	-0.17	-0.17	N/A
SNX10	ENST00000396376.1	sorting nexin 10	9	Sites in UTR	1	0	1	0	0	hsa-miR-7641	-0.17	-0.3	N/A
SNAPC5	ENST00000566658.1	small nuclear RNA activating complex, polypeptide 5, 19kDa	211	Sites in UTR	2	1	1	0	0	hsa-miR-7641	-0.17	-0.71	N/A
MAN2A1	ENST00000261483.4	mannosidase, alpha, class 2A, member 1	1521	Sites in UTR	1	0	1	0	0	hsa-miR-7641	-0.17	-0.18	N/A
ERAP2	ENST00000437043.3	endoplasmic reticulum aminopeptidase 2	19	Sites in UTR	1	0	1	0	2	hsa-miR-7641	-0.17	-0.17	N/A
C2orf43	ENST00000440866.2	chromosome 2 open reading frame 43	398	Sites in UTR	1	0	1	0	0	hsa-miR-7641	-0.17	-0.17	N/A
TXNDC2	ENST00000357775.5	thioredoxin domain containing 2 (spermatozoa)	5	Sites in UTR	1	1	0	0	0	hsa-miR-7641	-0.17	-0.17	N/A
SRPK1	ENST00000373825.2	SRSF protein kinase 1	114	Sites in UTR	1	0	1	0	0	hsa-miR-7641	-0.17	-0.17	N/A
SLC37A3	ENST00000447932.2	solute carrier family 37, member 3	86	Sites in UTR	1	0	1	0	2	hsa-miR-7641	-0.16	-0.17	N/A
WSCD1	ENST00000574946.1	WSC domain containing 1	403	Sites in UTR	1	1	0	0	0	hsa-miR-7641	-0.16	-0.21	N/A
ZNF114	ENST00000595607.1	zinc finger protein 114	5	Sites in UTR	1	1	0	0	0	hsa-miR-7641	-0.16	-0.16	N/A
EEA1	ENST00000322349.8	early endosome antigen 1	78	Sites in UTR	2	0	2	0	1	hsa-miR-7641	-0.16	-0.22	N/A
RAB35	ENST00000534951.1	RAB35, member RAS oncogene family	1051	Sites in UTR	1	0	0	1	1	hsa-miR-7641	-0.16	-0.16	N/A
ZSCAN23	ENST00000289788.4	zinc finger and SCAN domain containing 23	5	Sites in UTR	1	0	1	0	2	hsa-miR-7641	-0.16	-0.16	N/A
C8orf31	ENST00000395172.1	chromosome 8 open reading frame 31	8	Sites in UTR	1	1	0	0	0	hsa-miR-7641	-0.16	-0.28	N/A
PYGO1	ENST00000302000.6	pygopus homolog 1 (Drosophila)	104	Sites in UTR	2	1	0	1	3	hsa-miR-7641	-0.16	-0.19	N/A
TMEM14E	ENST00000408960.3	transmembrane protein 14E	5	Sites in UTR	1	0	0	1	0	hsa-miR-7641	-0.16	-0.16	N/A
TNP1	ENST00000236979.2	transition protein 1 (during histone to protamine replacement)	5	Sites in UTR	1	0	0	1	0	hsa-miR-7641	-0.16	-0.16	N/A
AP000974.1	ENST00000544076.1	CDNA FLJ26432 fis, clone KDN01418; Uncharacterized protein	5	Sites in UTR	1	0	1	0	1	hsa-miR-7641	-0.16	-0.16	N/A
ZNF641	ENST00000301042.3	zinc finger protein 641	87	Sites in UTR	3	1	2	0	1	hsa-miR-7641	-0.16	-0.21	N/A
ENAH	ENST00000366844.3	enabled homolog (Drosophila)	415	Sites in UTR	2	0	2	0	3	hsa-miR-7641	-0.16	-0.18	N/A
POMP	ENST00000380842.4	proteasome maturation protein	1065	Sites in UTR	1	0	1	0	0	hsa-miR-7641	-0.16	-0.34	N/A
SMG5	ENST00000361813.5	SMG5 nonsense mediated mRNA decay factor	1093	Sites in UTR	1	0	1	0	0	hsa-miR-7641	-0.16	-0.16	N/A
DEFB134	ENST00000526438.1	defensin, beta 134	5	Sites in UTR	1	0	0	1	0	hsa-miR-7641	-0.16	-0.16	N/A
SP140L	ENST00000415673.2	SP140 nuclear body protein-like	7	Sites in UTR	1	0	1	0	1	hsa-miR-7641	-0.16	-0.16	N/A
ZNF766	ENST00000439461.1	zinc finger protein 766	324	Sites in UTR	1	1	0	0	0	hsa-miR-7641	-0.16	-0.16	N/A
RS1	ENST00000379984.3	retinoschisin 1	5	Sites in UTR	1	0	0	1	0	hsa-miR-7641	-0.16	-0.16	N/A
RPL37	ENST00000274242.5	ribosomal protein L37	1785	Sites in UTR	3	0	2	1	1	hsa-miR-7641	-0.16	-0.18	N/A
ALB	ENST00000295897.4	albumin	77	Sites in UTR	1	0	0	1	0	hsa-miR-7641	-0.16	-0.16	N/A
DDI1	ENST00000302259.3	DNA-damage inducible 1 homolog 1 (S. cerevisiae)	5	Sites in UTR	1	0	1	0	1	hsa-miR-7641	-0.16	-0.16	N/A
CCDC85A	ENST00000407595.2	coiled-coil domain containing 85A	46	Sites in UTR	1	0	1	0	0	hsa-miR-7641	-0.16	-0.16	N/A
PYHIN1	ENST00000368140.1	pyrin and HIN domain family, member 1	5	Sites in UTR	1	0	0	1	0	hsa-miR-7641	-0.16	-0.16	N/A
IPO9	ENST00000361565.4	importin 9	3549	Sites in UTR	4	0	4	0	2	hsa-miR-7641	-0.16	-0.25	N/A
AC144568.2	ENST00000522481.3	Uncharacterized protein	5	Sites in UTR	1	0	0	1	0	hsa-miR-7641	-0.16	-0.16	N/A
AQP2	ENST00000199280.3	aquaporin 2 (collecting duct)	5	Sites in UTR	1	0	1	0	0	hsa-miR-7641	-0.16	-0.16	N/A
NCR3LG1	ENST00000338965.4	natural killer cell cytotoxicity receptor 3 ligand 1	214	Sites in UTR	4	0	1	3	0	hsa-miR-7641	-0.16	-0.16	N/A
RNF14	ENST00000394520.2	ring finger protein 14	20	Sites in UTR	1	0	1	0	0	hsa-miR-7641	-0.16	-0.27	N/A
NPTX2	ENST00000265634.3	neuronal pentraxin II	56	Sites in UTR	1	0	1	0	0	hsa-miR-7641	-0.16	-0.23	N/A
XDH	ENST00000379416.3	xanthine dehydrogenase	5	Sites in UTR	2	0	2	0	0	hsa-miR-7641	-0.16	-0.16	N/A
ZNF678	ENST00000343776.5	zinc finger protein 678	89	Sites in UTR	1	1	0	0	0	hsa-miR-7641	-0.16	-0.2	N/A
C17orf58	ENST00000536693.1	chromosome 17 open reading frame 58	48	Sites in UTR	1	0	0	1	1	hsa-miR-7641	-0.16	-0.16	N/A
C11orf44	ENST00000317019.2	chromosome 11 open reading frame 44	5	Sites in UTR	1	0	1	0	0	hsa-miR-7641	-0.16	-0.16	N/A
KIAA1244	ENST00000251691.4	KIAA1244	169	Sites in UTR	3	0	3	0	1	hsa-miR-7641	-0.16	-0.2	N/A
PCP4L1	ENST00000504449.1	Purkinje cell protein 4 like 1	23	Sites in UTR	1	0	1	0	0	hsa-miR-7641	-0.16	-0.2	N/A
RIT1	ENST00000368323.3	Ras-like without CAAX 1	192	Sites in UTR	1	0	1	0	1	hsa-miR-7641	-0.16	-0.2	N/A
EFNA4	ENST00000368409.3	ephrin-A4	125	Sites in UTR	1	0	1	0	0	hsa-miR-7641	-0.16	-0.16	N/A
LDLRAD3	ENST00000315571.5	low density lipoprotein receptor class A domain containing 3	90	Sites in UTR	2	0	2	0	0	hsa-miR-7641	-0.16	-0.16	N/A
CD163L1	ENST00000313599.3	CD163 molecule-like 1	60	Sites in UTR	1	0	0	1	0	hsa-miR-7641	-0.16	-0.16	N/A
CDC40	ENST00000368932.1	cell division cycle 40	741	Sites in UTR	2	0	1	1	1	hsa-miR-7641	-0.16	-0.16	N/A
CERS3	ENST00000284382.4	ceramide synthase 3	5	Sites in UTR	1	0	1	0	1	hsa-miR-7641	-0.16	-0.16	N/A
ZNF37A	ENST00000361085.5	zinc finger protein 37A	11	Sites in UTR	2	0	2	0	0	hsa-miR-7641	-0.16	-0.19	N/A
FAM127C	ENST00000391440.1	family with sequence similarity 127, member C	1251	Sites in UTR	1	0	1	0	0	hsa-miR-7641	-0.16	-0.32	N/A
NME7	ENST00000472647.1	NME/NM23 family member 7	8	Sites in UTR	1	0	0	1	0	hsa-miR-7641	-0.16	-0.16	N/A
ZDBF2	ENST00000374423.3	zinc finger, DBF-type containing 2	102	Sites in UTR	1	1	0	0	1	hsa-miR-7641	-0.16	-0.16	N/A
RPGR	ENST00000338898.3	retinitis pigmentosa GTPase regulator	72	Sites in UTR	1	0	0	1	1	hsa-miR-7641	-0.15	-0.15	N/A
RSPO3	ENST00000356698.4	R-spondin 3	118	Sites in UTR	1	0	0	1	1	hsa-miR-7641	-0.15	-0.17	N/A
CPNE7	ENST00000268720.5	copine VII	26	Sites in UTR	1	0	1	0	0	hsa-miR-7641	-0.15	-0.15	N/A
TARDBP	ENST00000240185.3	TAR DNA binding protein	410	Sites in UTR	1	0	1	0	0	hsa-miR-7641	-0.15	-0.15	N/A
GPR75	ENST00000394705.2	G protein-coupled receptor 75	35	Sites in UTR	1	0	1	0	0	hsa-miR-7641	-0.15	-0.15	N/A
TMCO1	ENST00000392129.6	transmembrane and coiled-coil domains 1	4447	Sites in UTR	1	0	0	1	1	hsa-miR-7641	-0.15	-0.17	N/A
NAP1L5	ENST00000323061.5	nucleosome assembly protein 1-like 5	28	Sites in UTR	1	0	1	0	0	hsa-miR-7641	-0.15	-0.21	N/A
PALM2	ENST00000448454.2	paralemmin 2	35	Sites in UTR	2	1	1	0	1	hsa-miR-7641	-0.15	-0.17	N/A
NDNF	ENST00000379692.4	neuron-derived neurotrophic factor	51	Sites in UTR	2	0	1	1	1	hsa-miR-7641	-0.15	-0.21	N/A
TMEM170A	ENST00000357613.4	transmembrane protein 170A	70	Sites in UTR	1	0	1	0	1	hsa-miR-7641	-0.15	-0.24	N/A
MREG	ENST00000263268.6	melanoregulin	95	Sites in UTR	1	0	1	0	0	hsa-miR-7641	-0.15	-0.23	N/A
PHACTR2	ENST00000427704.2	phosphatase and actin regulator 2	274	Sites in UTR	2	0	1	1	0	hsa-miR-7641	-0.15	-0.18	N/A
TRADD	ENST00000345057.4	TNFRSF1A-associated via death domain	117	Sites in UTR	1	0	1	0	0	hsa-miR-7641	-0.15	-0.15	N/A
CLCN6	ENST00000312413.6	chloride channel, voltage-sensitive 6	227	Sites in UTR	1	0	1	0	0	hsa-miR-7641	-0.15	-0.15	N/A
MMP8	ENST00000236826.3	matrix metallopeptidase 8 (neutrophil collagenase)	5	Sites in UTR	1	0	1	0	0	hsa-miR-7641	-0.15	-0.15	N/A
RRH	ENST00000317735.4	retinal pigment epithelium-derived rhodopsin homolog	5	Sites in UTR	1	0	0	1	0	hsa-miR-7641	-0.15	-0.15	N/A
42799	ENST00000358935.2	membrane-associated ring finger (C3HC4) 5	881	Sites in UTR	1	0	0	1	1	hsa-miR-7641	-0.15	-0.17	N/A
CPT2	ENST00000371486.3	carnitine palmitoyltransferase 2	4910	Sites in UTR	1	0	1	0	1	hsa-miR-7641	-0.15	-0.15	N/A
FUT3	ENST00000458379.2	fucosyltransferase 3 (galactoside 3(4)-L-fucosyltransferase, Lewis blood group)	29	Sites in UTR	1	0	1	0	0	hsa-miR-7641	-0.15	-0.15	N/A
SLC24A3	ENST00000328041.6	solute carrier family 24 (sodium/potassium/calcium exchanger), member 3	63	Sites in UTR	1	1	0	0	0	hsa-miR-7641	-0.15	-0.15	N/A
PCDH15	ENST00000395438.1	protocadherin-related 15	5	Sites in UTR	1	0	1	0	0	hsa-miR-7641	-0.15	-0.15	N/A
ZNF140	ENST00000440550.2	zinc finger protein 140	179	Sites in UTR	1	0	1	0	0	hsa-miR-7641	-0.15	-0.21	N/A
PECR	ENST00000265322.7	peroxisomal trans-2-enoyl-CoA reductase	420	Sites in UTR	1	0	1	0	0	hsa-miR-7641	-0.15	-0.18	N/A
FAM103A1	ENST00000304191.3	family with sequence similarity 103, member A1	11	Sites in UTR	1	0	1	0	0	hsa-miR-7641	-0.15	-0.35	N/A
SEC14L4	ENST00000381982.3	SEC14-like 4 (S. cerevisiae)	5	Sites in UTR	3	0	3	0	2	hsa-miR-7641	-0.15	-0.2	N/A
NBEA	ENST00000379939.2	neurobeachin	5	Sites in UTR	1	0	1	0	0	hsa-miR-7641	-0.15	-0.15	N/A
SPG11	ENST00000261866.7	spastic paraplegia 11 (autosomal recessive)	28	Sites in UTR	1	0	0	1	0	hsa-miR-7641	-0.15	-0.15	N/A
CD180	ENST00000256447.4	CD180 molecule	5	Sites in UTR	1	0	1	0	0	hsa-miR-7641	-0.15	-0.15	N/A
MPZL3	ENST00000278949.4	myelin protein zero-like 3	59	Sites in UTR	1	0	1	0	0	hsa-miR-7641	-0.15	-0.15	N/A
LRP6	ENST00000261349.4	low density lipoprotein receptor-related protein 6	157	Sites in UTR	2	0	2	0	0	hsa-miR-7641	-0.15	-0.16	N/A
TTLL3	ENST00000383827.1	tubulin tyrosine ligase-like family, member 3	10	Sites in UTR	1	0	0	1	1	hsa-miR-7641	-0.15	-0.2	N/A
CXCL17	ENST00000601181.1	chemokine (C-X-C motif) ligand 17	8	Sites in UTR	1	0	0	1	1	hsa-miR-7641	-0.15	-0.2	N/A
TRAPPC6B	ENST00000330149.5	trafficking protein particle complex 6B	69	Sites in UTR	2	0	0	2	1	hsa-miR-7641	-0.15	-0.2	N/A
LPL	ENST00000311322.8	lipoprotein lipase	7658	Sites in UTR	1	0	0	1	0	hsa-miR-7641	-0.15	-0.15	N/A
KRT6C	ENST00000252250.6	keratin 6C	5	Sites in UTR	1	0	0	1	0	hsa-miR-7641	-0.15	-0.15	N/A
GADL1	ENST00000454381.3	glutamate decarboxylase-like 1	5	Sites in UTR	2	0	1	1	1	hsa-miR-7641	-0.15	-0.15	N/A
PHKG1	ENST00000452681.2	phosphorylase kinase, gamma 1 (muscle)	5	Sites in UTR	1	0	1	0	0	hsa-miR-7641	-0.15	-0.15	N/A
ARL10	ENST00000310389.5	ADP-ribosylation factor-like 10	236	Sites in UTR	3	1	2	0	1	hsa-miR-7641	-0.15	-0.18	N/A
CD28	ENST00000324106.8	CD28 molecule	5	Sites in UTR	2	0	1	1	2	hsa-miR-7641	-0.15	-0.15	N/A
ATPIF1	ENST00000465645.1	ATPase inhibitory factor 1	15846	Sites in UTR	1	0	0	1	0	hsa-miR-7641	-0.15	-0.15	N/A
SGMS2	ENST00000394684.4	sphingomyelin synthase 2	111	Sites in UTR	1	1	0	0	1	hsa-miR-7641	-0.15	-0.17	N/A
FAT1	ENST00000441802.2	FAT atypical cadherin 1	39	Sites in UTR	1	0	1	0	0	hsa-miR-7641	-0.15	-0.18	N/A
PHKG2	ENST00000563588.1	phosphorylase kinase, gamma 2 (testis)	283	Sites in UTR	1	0	1	0	1	hsa-miR-7641	-0.15	-0.15	N/A
BLOC1S5	ENST00000397457.2	biogenesis of lysosomal organelles complex-1, subunit 5, muted	187	Sites in UTR	1	0	1	0	0	hsa-miR-7641	-0.15	-0.15	N/A
LYPD6	ENST00000334166.4	LY6/PLAUR domain containing 6	261	Sites in UTR	1	0	1	0	0	hsa-miR-7641	-0.15	-0.15	N/A
TMEM44	ENST00000381975.3	transmembrane protein 44	45	Sites in UTR	1	0	1	0	2	hsa-miR-7641	-0.15	-0.15	N/A
LINC00955	ENST00000514422.1	long intergenic non-protein coding RNA 955	5	Sites in UTR	1	0	0	1	0	hsa-miR-7641	-0.15	-0.15	N/A
PPP5D1	ENST00000414155.1	PPP5 tetratricopeptide repeat domain containing 1	5	Sites in UTR	1	0	1	0	0	hsa-miR-7641	-0.15	-0.15	N/A
NMUR1	ENST00000305141.4	neuromedin U receptor 1	5	Sites in UTR	1	0	1	0	0	hsa-miR-7641	-0.15	-0.15	N/A
CREG2	ENST00000324768.5	cellular repressor of E1A-stimulated genes 2	38	Sites in UTR	1	0	1	0	2	hsa-miR-7641	-0.15	-0.17	N/A
CD1E	ENST00000368161.3	CD1e molecule	5	Sites in UTR	2	0	1	1	0	hsa-miR-7641	-0.15	-0.3	N/A
AC022532.1	ENST00000420338.2	Uncharacterized protein	15	Sites in UTR	1	0	1	0	0	hsa-miR-7641	-0.15	-0.23	N/A
TIMM17A	ENST00000367287.4	translocase of inner mitochondrial membrane 17 homolog A (yeast)	5594	Sites in UTR	1	0	0	1	0	hsa-miR-7641	-0.15	-0.15	N/A
USP12	ENST00000282344.6	ubiquitin specific peptidase 12	35	Sites in UTR	1	0	1	0	0	hsa-miR-7641	-0.15	-0.15	N/A
LRIT2	ENST00000372113.4	leucine-rich repeat, immunoglobulin-like and transmembrane domains 2	5	Sites in UTR	1	0	1	0	0	hsa-miR-7641	-0.15	-0.15	N/A
SRC	ENST00000373578.2	v-src avian sarcoma (Schmidt-Ruppin A-2) viral oncogene homolog	170	Sites in UTR	2	0	2	0	1	hsa-miR-7641	-0.15	-0.28	N/A
SLC36A4	ENST00000326402.4	solute carrier family 36 (proton/amino acid symporter), member 4	252	Sites in UTR	1	1	0	0	3	hsa-miR-7641	-0.15	-0.19	N/A
AAGAB	ENST00000261880.5	alpha- and gamma-adaptin binding protein	2536	Sites in UTR	1	0	1	0	0	hsa-miR-7641	-0.15	-0.15	N/A
PRIM1	ENST00000338193.6	primase, DNA, polypeptide 1 (49kDa)	178	Sites in UTR	3	0	2	1	4	hsa-miR-7641	-0.15	-0.29	N/A
CCR9	ENST00000357632.2	chemokine (C-C motif) receptor 9	5	Sites in UTR	1	0	0	1	0	hsa-miR-7641	-0.15	-0.15	N/A
KISS1R	ENST00000234371.5	KISS1 receptor	70	Sites in UTR	1	0	0	1	0	hsa-miR-7641	-0.15	-0.15	N/A
LEKR1	ENST00000491763.1	leucine, glutamate and lysine rich 1	7	Sites in UTR	1	0	0	1	0	hsa-miR-7641	-0.15	-0.15	N/A
C15orf57	ENST00000358005.3	chromosome 15 open reading frame 57	79	Sites in UTR	1	0	0	1	0	hsa-miR-7641	-0.15	-0.15	N/A
CRAMP1L	ENST00000397412.3	Crm, cramped-like (Drosophila)	731	Sites in UTR	1	0	1	0	1	hsa-miR-7641	-0.15	-0.15	N/A
HSD17B13	ENST00000302219.6	hydroxysteroid (17-beta) dehydrogenase 13	11	Sites in UTR	1	1	0	0	0	hsa-miR-7641	-0.15	-0.35	N/A
PWWP2A	ENST00000456329.3	PWWP domain containing 2A	272	Sites in UTR	1	0	1	0	0	hsa-miR-7641	-0.15	-0.15	N/A
BRDT	ENST00000399546.2	bromodomain, testis-specific	8	Sites in UTR	1	0	0	1	0	hsa-miR-7641	-0.14	-0.14	N/A
CLDN2	ENST00000336803.1	claudin 2	19	Sites in UTR	1	0	1	0	0	hsa-miR-7641	-0.14	-0.14	N/A
SLC30A1	ENST00000367001.4	solute carrier family 30 (zinc transporter), member 1	831	Sites in UTR	1	0	1	0	2	hsa-miR-7641	-0.14	-0.2	N/A
KCNK12	ENST00000327876.4	potassium channel, subfamily K, member 12	5	Sites in UTR	1	0	1	0	0	hsa-miR-7641	-0.14	-0.14	N/A
CASC1	ENST00000354189.5	cancer susceptibility candidate 1	5	Sites in UTR	1	0	0	1	0	hsa-miR-7641	-0.14	-0.14	N/A
NOB1	ENST00000268802.5	NIN1/RPN12 binding protein 1 homolog (S. cerevisiae)	127	Sites in UTR	1	0	1	0	0	hsa-miR-7641	-0.14	-0.28	N/A
BMX	ENST00000357607.2	BMX non-receptor tyrosine kinase	5	Sites in UTR	1	0	0	1	0	hsa-miR-7641	-0.14	-0.14	N/A
TFE3	ENST00000315869.7	transcription factor binding to IGHM enhancer 3	20	Sites in UTR	2	0	2	0	0	hsa-miR-7641	-0.14	-0.14	N/A
ASB5	ENST00000296525.3	ankyrin repeat and SOCS box containing 5	5	Sites in UTR	1	0	1	0	1	hsa-miR-7641	-0.14	-0.14	N/A
SMIM17	ENST00000598409.1	small integral membrane protein 17	5	Sites in UTR	1	0	0	1	0	hsa-miR-7641	-0.14	-0.14	N/A
P2RY10	ENST00000171757.2	purinergic receptor P2Y, G-protein coupled, 10	5	Sites in UTR	2	1	0	1	0	hsa-miR-7641	-0.14	-0.36	N/A
MEIS2	ENST00000397624.3	Meis homeobox 2	63	Sites in UTR	1	0	1	0	0	hsa-miR-7641	-0.14	-0.14	N/A
MFSD4	ENST00000367147.4	major facilitator superfamily domain containing 4	5	Sites in UTR	1	0	1	0	0	hsa-miR-7641	-0.14	-0.14	N/A
PVR	ENST00000425690.3	poliovirus receptor	761	Sites in UTR	2	0	2	0	2	hsa-miR-7641	-0.14	-0.19	N/A
ABHD2	ENST00000352732.5	abhydrolase domain containing 2	210	Sites in UTR	2	0	2	0	4	hsa-miR-7641	-0.14	-0.16	N/A
RNF144A	ENST00000320892.6	ring finger protein 144A	124	Sites in UTR	2	0	1	1	1	hsa-miR-7641	-0.14	-0.15	N/A
ALS2CR11	ENST00000439802.1	amyotrophic lateral sclerosis 2 (juvenile) chromosome region, candidate 11	5	Sites in UTR	1	0	0	1	0	hsa-miR-7641	-0.14	-0.14	N/A
PNMA5	ENST00000361887.5	paraneoplastic Ma antigen family member 5	5	Sites in UTR	1	1	0	0	0	hsa-miR-7641	-0.14	-0.14	N/A
TLCD2	ENST00000330676.6	TLC domain containing 2	107	Sites in UTR	1	0	1	0	0	hsa-miR-7641	-0.14	-0.14	N/A
MYH15	ENST00000273353.3	myosin, heavy chain 15	5	Sites in UTR	1	0	1	0	0	hsa-miR-7641	-0.14	-0.14	N/A
SLC6A20	ENST00000353278.4	solute carrier family 6 (proline IMINO transporter), member 20	5	Sites in UTR	1	0	1	0	4	hsa-miR-7641	-0.14	-0.14	N/A
ASB18	ENST00000330842.6	ankyrin repeat and SOCS box containing 18	5	Sites in UTR	1	0	0	1	1	hsa-miR-7641	-0.14	-0.14	N/A
PPM1K	ENST00000608933.1	protein phosphatase, Mg2+/Mn2+ dependent, 1K	46	Sites in UTR	2	0	1	1	2	hsa-miR-7641	-0.14	-0.14	N/A
CCNT1	ENST00000261900.3	cyclin T1	86	Sites in UTR	1	0	1	0	1	hsa-miR-7641	-0.14	-0.17	N/A
NFATC4	ENST00000413692.2	nuclear factor of activated T-cells, cytoplasmic, calcineurin-dependent 4	73	Sites in UTR	1	0	1	0	1	hsa-miR-7641	-0.14	-0.14	N/A
GANC	ENST00000440615.2	glucosidase, alpha; neutral C	83	Sites in UTR	1	0	0	1	0	hsa-miR-7641	-0.14	-0.14	N/A
WNT4	ENST00000290167.6	wingless-type MMTV integration site family, member 4	5	Sites in UTR	1	1	0	0	0	hsa-miR-7641	-0.14	-0.14	N/A
RGS5	ENST00000313961.5	regulator of G-protein signaling 5	56	Sites in UTR	4	0	1	3	0	hsa-miR-7641	-0.14	-0.17	N/A
ATG10	ENST00000282185.3	autophagy related 10	25	Sites in UTR	1	0	1	0	0	hsa-miR-7641	-0.14	-0.25	N/A
MFSD8	ENST00000296468.3	major facilitator superfamily domain containing 8	260	Sites in UTR	1	1	0	0	0	hsa-miR-7641	-0.14	-0.22	N/A
GPR26	ENST00000284674.1	G protein-coupled receptor 26	5	Sites in UTR	2	1	1	0	0	hsa-miR-7641	-0.14	-0.14	N/A
CD300A	ENST00000360141.3	CD300a molecule	5	Sites in UTR	1	0	0	1	0	hsa-miR-7641	-0.14	-0.14	N/A
SYT10	ENST00000228567.3	synaptotagmin X	5	Sites in UTR	1	0	1	0	0	hsa-miR-7641	-0.14	-0.14	N/A
PGK2	ENST00000304801.3	phosphoglycerate kinase 2	5	Sites in UTR	1	0	0	1	0	hsa-miR-7641	-0.14	-0.14	N/A
PATE1	ENST00000305738.5	prostate and testis expressed 1	5	Sites in UTR	1	0	0	1	0	hsa-miR-7641	-0.14	-0.14	N/A
CELF2	ENST00000315874.4	CUGBP, Elav-like family member 2	56	Sites in UTR	2	0	1	1	0	hsa-miR-7641	-0.14	-0.14	N/A
AC127496.1	ENST00000321930.4	Uncharacterized protein	27	Sites in UTR	2	0	2	0	1	hsa-miR-7641	-0.14	-0.17	N/A
UBIAD1	ENST00000376810.5	UbiA prenyltransferase domain containing 1	303	Sites in UTR	3	0	2	1	0	hsa-miR-7641	-0.14	-0.31	N/A
CNGB3	ENST00000320005.5	cyclic nucleotide gated channel beta 3	5	Sites in UTR	1	0	1	0	0	hsa-miR-7641	-0.14	-0.14	N/A
FAM212B	ENST00000357260.5	family with sequence similarity 212, member B	211	Sites in UTR	2	0	2	0	0	hsa-miR-7641	-0.14	-0.14	N/A
ZNF318	ENST00000361428.2	zinc finger protein 318	113	Sites in UTR	1	0	1	0	0	hsa-miR-7641	-0.14	-0.17	N/A
TMX3	ENST00000299608.2	thioredoxin-related transmembrane protein 3	348	Sites in UTR	1	0	1	0	0	hsa-miR-7641	-0.14	-0.16	N/A
RAB2B	ENST00000397762.1	RAB2B, member RAS oncogene family	171	Sites in UTR	1	0	0	1	2	hsa-miR-7641	-0.14	-0.14	N/A
QPCT	ENST00000338415.3	glutaminyl-peptide cyclotransferase	463	Sites in UTR	1	0	0	1	1	hsa-miR-7641	-0.14	-0.14	N/A
ERBB4	ENST00000342788.4	v-erb-b2 avian erythroblastic leukemia viral oncogene homolog 4	27	Sites in UTR	4	1	1	2	1	hsa-miR-7641	-0.14	-0.15	N/A
CRYGN	ENST00000491928.1	crystallin, gamma N	5	Sites in UTR	1	0	0	1	0	hsa-miR-7641	-0.14	-0.14	N/A
ARL17B	ENST00000570618.1	ADP-ribosylation factor-like 17B	5	Sites in UTR	1	0	0	1	0	hsa-miR-7641	-0.14	-0.14	N/A
ORAI2	ENST00000356387.2	ORAI calcium release-activated calcium modulator 2	217	Sites in UTR	4	0	4	0	3	hsa-miR-7641	-0.14	-0.16	N/A
ZNF471	ENST00000308031.5	zinc finger protein 471	30	Sites in UTR	1	1	0	0	1	hsa-miR-7641	-0.14	-0.15	N/A
ZNF556	ENST00000586426.1	zinc finger protein 556	90	Sites in UTR	2	2	0	0	1	hsa-miR-7641	-0.14	-0.17	N/A
NAALADL2	ENST00000454872.1	N-acetylated alpha-linked acidic dipeptidase-like 2	5	Sites in UTR	1	0	1	0	0	hsa-miR-7641	-0.14	-0.14	N/A
MEGF10	ENST00000508365.1	multiple EGF-like-domains 10	19	Sites in UTR	1	0	0	1	0	hsa-miR-7641	-0.14	-0.14	N/A
AL033381.1	ENST00000314040.1	Uncharacterized protein; cDNA FLJ34594 fis, clone KIDNE2009109	5	Sites in UTR	1	0	1	0	0	hsa-miR-7641	-0.14	-0.14	N/A
HMGCLL1	ENST00000274901.4	3-hydroxymethyl-3-methylglutaryl-CoA lyase-like 1	11	Sites in UTR	1	0	0	1	1	hsa-miR-7641	-0.14	-0.14	N/A
CCDC142	ENST00000393965.3	coiled-coil domain containing 142	8	Sites in UTR	1	1	0	0	1	hsa-miR-7641	-0.14	-0.14	N/A
FZD3	ENST00000240093.3	frizzled family receptor 3	192	Sites in UTR	7	2	0	5	3	hsa-miR-7641	-0.14	-0.16	N/A
COL6A6	ENST00000358511.6	collagen, type VI, alpha 6	5	Sites in UTR	1	0	1	0	0	hsa-miR-7641	-0.14	-0.14	N/A
FAM180B	ENST00000356737.2	family with sequence similarity 180, member B	5	Sites in UTR	1	0	1	0	0	hsa-miR-7641	-0.14	-0.14	N/A
RTN4RL2	ENST00000335099.3	reticulon 4 receptor-like 2	13	Sites in UTR	1	0	0	1	0	hsa-miR-7641	-0.14	-0.14	N/A
ATG2B	ENST00000359933.4	autophagy related 2B	146	Sites in UTR	1	0	1	0	0	hsa-miR-7641	-0.14	-0.14	N/A
ITPK1	ENST00000267615.6	inositol-tetrakisphosphate 1-kinase	60	Sites in UTR	1	0	1	0	0	hsa-miR-7641	-0.14	-0.14	N/A
AHRR	ENST00000316418.5	aryl-hydrocarbon receptor repressor	1049	Sites in UTR	1	1	0	0	1	hsa-miR-7641	-0.13	-0.16	N/A
PIK3R1	ENST00000521381.1	phosphoinositide-3-kinase, regulatory subunit 1 (alpha)	217	Sites in UTR	1	0	1	0	1	hsa-miR-7641	-0.13	-0.14	N/A
TMEM155	ENST00000394396.1	transmembrane protein 155	5	Sites in UTR	1	0	0	1	0	hsa-miR-7641	-0.13	-0.13	N/A
GP6	ENST00000417454.1	glycoprotein VI (platelet)	5	Sites in UTR	1	0	1	0	1	hsa-miR-7641	-0.13	-0.13	N/A
PRKCQ	ENST00000263125.5	protein kinase C, theta	7	Sites in UTR	1	0	0	1	0	hsa-miR-7641	-0.13	-0.13	N/A
GPR132	ENST00000329797.3	G protein-coupled receptor 132	5	Sites in UTR	1	1	0	0	0	hsa-miR-7641	-0.13	-0.13	N/A
SULT1B1	ENST00000310613.3	sulfotransferase family, cytosolic, 1B, member 1	5	Sites in UTR	1	0	1	0	1	hsa-miR-7641	-0.13	-0.13	N/A
ADD2	ENST00000264436.4	adducin 2 (beta)	59	Sites in UTR	1	0	1	0	1	hsa-miR-7641	-0.13	-0.13	N/A
EVI2A	ENST00000461237.1	ecotropic viral integration site 2A	5	Sites in UTR	1	0	0	1	1	hsa-miR-7641	-0.13	-0.13	N/A
ZBTB43	ENST00000449886.1	zinc finger and BTB domain containing 43	396	Sites in UTR	1	0	1	0	0	hsa-miR-7641	-0.13	-0.13	N/A
KIR3DX1	ENST00000335056.3	killer cell immunoglobulin-like receptor, three domains, X1	5	Sites in UTR	1	0	0	1	0	hsa-miR-7641	-0.13	-0.13	N/A
ZNF366	ENST00000318442.5	zinc finger protein 366	5	Sites in UTR	1	0	1	0	1	hsa-miR-7641	-0.13	-0.13	N/A
SLC17A7	ENST00000221485.3	solute carrier family 17 (vesicular glutamate transporter), member 7	12	Sites in UTR	1	0	1	0	0	hsa-miR-7641	-0.13	-0.13	N/A
FAM213A	ENST00000372187.5	family with sequence similarity 213, member A	482	Sites in UTR	1	0	1	0	1	hsa-miR-7641	-0.13	-0.18	N/A
ZNF596	ENST00000308811.4	zinc finger protein 596	37	Sites in UTR	1	0	0	1	1	hsa-miR-7641	-0.13	-0.15	N/A
GDPD5	ENST00000443276.2	glycerophosphodiester phosphodiesterase domain containing 5	8	Sites in UTR	1	0	1	0	1	hsa-miR-7641	-0.13	-0.13	N/A
MAN1A1	ENST00000368468.3	mannosidase, alpha, class 1A, member 1	248	Sites in UTR	1	0	1	0	1	hsa-miR-7641	-0.13	-0.19	N/A
TSHZ2	ENST00000371497.5	teashirt zinc finger homeobox 2	351	Sites in UTR	2	1	1	0	0	hsa-miR-7641	-0.13	-0.13	N/A
PAG1	ENST00000220597.4	phosphoprotein associated with glycosphingolipid microdomains 1	53	Sites in UTR	1	0	1	0	2	hsa-miR-7641	-0.13	-0.23	N/A
C10orf76	ENST00000370033.4	chromosome 10 open reading frame 76	273	Sites in UTR	2	0	1	1	0	hsa-miR-7641	-0.13	-0.18	N/A
EFCAB14	ENST00000371933.3	EF-hand calcium binding domain 14	264	Sites in UTR	1	0	1	0	0	hsa-miR-7641	-0.13	-0.16	N/A
SCN1A	ENST00000423058.2	sodium channel, voltage-gated, type I, alpha subunit	21	Sites in UTR	1	0	1	0	0	hsa-miR-7641	-0.13	-0.13	N/A
DGKB	ENST00000403951.2	diacylglycerol kinase, beta 90kDa	5	Sites in UTR	1	0	1	0	3	hsa-miR-7641	-0.13	-0.13	N/A
TBX22	ENST00000442340.1	T-box 22	5	Sites in UTR	1	0	0	1	0	hsa-miR-7641	-0.13	-0.13	N/A
VNN2	ENST00000326499.6	vanin 2	8	Sites in UTR	1	0	0	1	0	hsa-miR-7641	-0.13	-0.13	N/A
PPP1R16B	ENST00000299824.1	protein phosphatase 1, regulatory subunit 16B	16	Sites in UTR	1	0	1	0	0	hsa-miR-7641	-0.13	-0.13	N/A
ACSS3	ENST00000548058.1	acyl-CoA synthetase short-chain family member 3	306	Sites in UTR	2	0	1	1	1	hsa-miR-7641	-0.13	-0.23	N/A
BTD	ENST00000303498.5	biotinidase	183	Sites in UTR	3	0	2	1	1	hsa-miR-7641	-0.13	-0.17	N/A
CHD2	ENST00000394196.4	chromodomain helicase DNA binding protein 2	1237	Sites in UTR	1	0	1	0	1	hsa-miR-7641	-0.13	-0.13	N/A
PTCH2	ENST00000447098.2	patched 2	30	Sites in UTR	1	0	1	0	0	hsa-miR-7641	-0.13	-0.13	N/A
COL23A1	ENST00000390654.3	collagen, type XXIII, alpha 1	15	Sites in UTR	1	0	1	0	1	hsa-miR-7641	-0.13	-0.13	N/A
CKAP2L	ENST00000541405.1	cytoskeleton associated protein 2-like	162	Sites in UTR	3	0	3	0	2	hsa-miR-7641	-0.13	-0.28	N/A
PRELID2	ENST00000334744.4	PRELI domain containing 2	63	Sites in UTR	1	0	1	0	0	hsa-miR-7641	-0.13	-0.17	N/A
ULBP3	ENST00000367339.2	UL16 binding protein 3	64	Sites in UTR	2	0	1	1	0	hsa-miR-7641	-0.13	-0.21	N/A
ZBTB26	ENST00000373656.3	zinc finger and BTB domain containing 26	83	Sites in UTR	1	0	1	0	0	hsa-miR-7641	-0.13	-0.14	N/A
HEYL	ENST00000372852.3	hairy/enhancer-of-split related with YRPW motif-like	37	Sites in UTR	3	0	2	1	3	hsa-miR-7641	-0.13	-0.25	N/A
RP11-204N11.1	ENST00000555187.1	Uncharacterized protein	5	Sites in UTR	1	0	1	0	1	hsa-miR-7641	-0.13	-0.13	N/A
SNURF	ENST00000338094.6	SNRPN upstream reading frame protein	114	Sites in UTR	1	0	0	1	0	hsa-miR-7641	-0.13	-0.13	N/A
POM121	ENST00000395270.1	POM121 transmembrane nucleoporin	5	Sites in UTR	1	0	1	0	1	hsa-miR-7641	-0.13	-0.13	N/A
EHD4	ENST00000220325.4	EH-domain containing 4	515	Sites in UTR	1	0	1	0	0	hsa-miR-7641	-0.13	-0.13	N/A
KLHL1	ENST00000377844.4	kelch-like family member 1	40	Sites in UTR	1	0	0	1	0	hsa-miR-7641	-0.13	-0.13	N/A
NFKB1	ENST00000226574.4	nuclear factor of kappa light polypeptide gene enhancer in B-cells 1	316	Sites in UTR	1	0	0	1	0	hsa-miR-7641	-0.13	-0.13	N/A
SHANK2	ENST00000449833.2	SH3 and multiple ankyrin repeat domains 2	26	Sites in UTR	1	0	0	1	2	hsa-miR-7641	-0.13	-0.13	N/A
MBLAC1	ENST00000398075.2	metallo-beta-lactamase domain containing 1	13	Sites in UTR	1	0	0	1	0	hsa-miR-7641	-0.13	-0.13	N/A
ERP27	ENST00000266397.2	endoplasmic reticulum protein 27	5	Sites in UTR	1	0	0	1	0	hsa-miR-7641	-0.13	-0.13	N/A
CCDC69	ENST00000355417.2	coiled-coil domain containing 69	22	Sites in UTR	1	1	0	0	2	hsa-miR-7641	-0.13	-0.15	N/A
GCOM1	ENST00000380568.3	GRINL1A complex locus 1	21	Sites in UTR	1	0	1	0	1	hsa-miR-7641	-0.13	-0.17	N/A
ARGFX	ENST00000334384.3	arginine-fifty homeobox	5	Sites in UTR	1	1	0	0	2	hsa-miR-7641	-0.13	-0.16	N/A
TEKT1	ENST00000338694.2	tektin 1	5	Sites in UTR	1	0	1	0	1	hsa-miR-7641	-0.13	-0.13	N/A
FAM153B	ENST00000253490.4	family with sequence similarity 153, member B	5	Sites in UTR	1	0	1	0	0	hsa-miR-7641	-0.13	-0.13	N/A
TRMT1L	ENST00000367504.3	tRNA methyltransferase 1 homolog (S. cerevisiae)-like	410	Sites in UTR	1	0	1	0	0	hsa-miR-7641	-0.13	-0.13	N/A
C16orf52	ENST00000542527.2	chromosome 16 open reading frame 52	102	Sites in UTR	1	0	0	1	1	hsa-miR-7641	-0.13	-0.13	N/A
CLCA2	ENST00000370565.4	chloride channel accessory 2	5	Sites in UTR	1	0	0	1	1	hsa-miR-7641	-0.13	-0.13	N/A
FLT4	ENST00000393347.3	fms-related tyrosine kinase 4	52	Sites in UTR	1	0	0	1	0	hsa-miR-7641	-0.13	-0.13	N/A
MMRN2	ENST00000372027.5	multimerin 2	10	Sites in UTR	1	0	1	0	0	hsa-miR-7641	-0.13	-0.13	N/A
KLHL25	ENST00000337975.5	kelch-like family member 25	98	Sites in UTR	1	0	1	0	0	hsa-miR-7641	-0.13	-0.13	N/A
C12orf49	ENST00000261318.3	chromosome 12 open reading frame 49	673	Sites in UTR	2	0	1	1	0	hsa-miR-7641	-0.13	-0.14	N/A
ZNF587B	ENST00000442832.4	zinc finger protein 587B	5	Sites in UTR	1	0	1	0	0	hsa-miR-7641	-0.13	-0.13	N/A
HPCAL4	ENST00000372844.3	hippocalcin like 4	5	Sites in UTR	1	0	1	0	1	hsa-miR-7641	-0.13	-0.13	N/A
ELMOD1	ENST00000265840.7	ELMO/CED-12 domain containing 1	24	Sites in UTR	1	0	1	0	0	hsa-miR-7641	-0.13	-0.13	N/A
AQP4	ENST00000383168.4	aquaporin 4	10	Sites in UTR	1	0	1	0	1	hsa-miR-7641	-0.13	-0.17	N/A
MPP3	ENST00000398393.1	membrane protein, palmitoylated 3 (MAGUK p55 subfamily member 3)	110	Sites in UTR	1	0	1	0	1	hsa-miR-7641	-0.13	-0.24	N/A
MYPN	ENST00000358913.5	myopalladin	73	Sites in UTR	3	1	1	1	4	hsa-miR-7641	-0.13	-0.16	N/A
GATC	ENST00000551765.1	glutamyl-tRNA(Gln) amidotransferase, subunit C	781	Sites in UTR	1	1	0	0	1	hsa-miR-7641	-0.13	-0.17	N/A
SNX30	ENST00000374232.3	sorting nexin family member 30	33	Sites in UTR	3	0	3	0	1	hsa-miR-7641	-0.13	-0.14	N/A
MRPS36	ENST00000256441.4	mitochondrial ribosomal protein S36	30	Sites in UTR	2	1	1	0	0	hsa-miR-7641	-0.13	-0.99	N/A
BACE1	ENST00000313005.6	beta-site APP-cleaving enzyme 1	486	Sites in UTR	1	0	1	0	1	hsa-miR-7641	-0.13	-0.27	N/A
CPN2	ENST00000323830.3	carboxypeptidase N, polypeptide 2	8	Sites in UTR	1	0	1	0	0	hsa-miR-7641	-0.13	-0.13	N/A
NPHS1	ENST00000378910.5	nephrosis 1, congenital, Finnish type (nephrin)	5	Sites in UTR	1	0	1	0	0	hsa-miR-7641	-0.13	-0.13	N/A
TNFSF4	ENST00000367718.1	tumor necrosis factor (ligand) superfamily, member 4	85	Sites in UTR	1	0	1	0	0	hsa-miR-7641	-0.13	-0.2	N/A
FAM27E2	ENST00000377529.1	family with sequence similarity 27, member E2	5	Sites in UTR	1	0	1	0	0	hsa-miR-7641	-0.13	-0.13	N/A
ZG16	ENST00000400752.4	zymogen granule protein 16	23	Sites in UTR	1	0	1	0	2	hsa-miR-7641	-0.13	-0.13	N/A
TSTD2	ENST00000341170.4	thiosulfate sulfurtransferase (rhodanese)-like domain containing 2	219	Sites in UTR	1	0	1	0	1	hsa-miR-7641	-0.13	-0.13	N/A
GGT6	ENST00000301395.3	gamma-glutamyltransferase 6	5	Sites in UTR	1	0	0	1	1	hsa-miR-7641	-0.13	-0.13	N/A
MMP28	ENST00000250144.8	matrix metallopeptidase 28	5	Sites in UTR	1	0	0	1	0	hsa-miR-7641	-0.13	-0.13	N/A
GABRA4	ENST00000264318.3	gamma-aminobutyric acid (GABA) A receptor, alpha 4	5	Sites in UTR	1	0	1	0	3	hsa-miR-7641	-0.13	-0.13	N/A
SYT9	ENST00000318881.6	synaptotagmin IX	5	Sites in UTR	1	0	1	0	0	hsa-miR-7641	-0.13	-0.13	N/A
DRAM1	ENST00000258534.8	DNA-damage regulated autophagy modulator 1	4884	Sites in UTR	1	0	1	0	1	hsa-miR-7641	-0.13	-0.14	N/A
ZNF557	ENST00000414706.1	zinc finger protein 557	294	Sites in UTR	1	0	1	0	2	hsa-miR-7641	-0.13	-0.13	N/A
FSTL4	ENST00000265342.7	follistatin-like 4	60	Sites in UTR	2	1	1	0	2	hsa-miR-7641	-0.13	-0.18	N/A
HMCN1	ENST00000367492.2	hemicentin 1	7	Sites in UTR	1	0	1	0	1	hsa-miR-7641	-0.12	-0.12	N/A
ACAA1	ENST00000333167.8	acetyl-CoA acyltransferase 1	3539	Sites in UTR	1	0	0	1	0	hsa-miR-7641	-0.12	-0.12	N/A
GTF3C4	ENST00000372146.4	general transcription factor IIIC, polypeptide 4, 90kDa	1598	Sites in UTR	2	0	1	1	2	hsa-miR-7641	-0.12	-0.16	N/A
KCTD12	ENST00000377474.2	potassium channel tetramerization domain containing 12	404	Sites in UTR	1	0	1	0	1	hsa-miR-7641	-0.12	-0.12	N/A
STX6	ENST00000258301.5	syntaxin 6	348	Sites in UTR	2	0	1	1	0	hsa-miR-7641	-0.12	-0.25	N/A
KLF9	ENST00000377126.2	Kruppel-like factor 9	20	Sites in UTR	1	0	0	1	0	hsa-miR-7641	-0.12	-0.12	N/A
GLTP	ENST00000318348.4	glycolipid transfer protein	5	Sites in UTR	1	0	1	0	0	hsa-miR-7641	-0.12	-0.12	N/A
SNX25	ENST00000504273.1	sorting nexin 25	21	Sites in UTR	1	0	0	1	0	hsa-miR-7641	-0.12	-0.12	N/A
ADPRHL1	ENST00000356501.4	ADP-ribosylhydrolase like 1	161	Sites in UTR	1	0	0	1	0	hsa-miR-7641	-0.12	-0.12	N/A
HDAC8	ENST00000439122.2	histone deacetylase 8	24	Sites in UTR	2	0	0	2	0	hsa-miR-7641	-0.12	-0.12	N/A
TAL1	ENST00000371884.2	T-cell acute lymphocytic leukemia 1	5	Sites in UTR	1	0	1	0	1	hsa-miR-7641	-0.12	-0.12	N/A
CHTF8	ENST00000448552.2	CTF8, chromosome transmission fidelity factor 8 homolog (S. cerevisiae)	13	Sites in UTR	1	0	1	0	0	hsa-miR-7641	-0.12	-0.12	N/A
RBL1	ENST00000373664.3	retinoblastoma-like 1 (p107)	88	Sites in UTR	1	0	1	0	1	hsa-miR-7641	-0.12	-0.19	N/A
AP3S2	ENST00000336418.4	adaptor-related protein complex 3, sigma 2 subunit	985	Sites in UTR	1	0	1	0	2	hsa-miR-7641	-0.12	-0.18	N/A
LMAN1	ENST00000251047.5	lectin, mannose-binding, 1	2293	Sites in UTR	1	0	1	0	0	hsa-miR-7641	-0.12	-0.15	N/A
PRR26	ENST00000381489.5	proline rich 26	5	Sites in UTR	2	0	1	1	0	hsa-miR-7641	-0.12	-0.12	N/A
PSD2	ENST00000274710.3	pleckstrin and Sec7 domain containing 2	5	Sites in UTR	1	0	1	0	0	hsa-miR-7641	-0.12	-0.12	N/A
METTL7A	ENST00000332160.4	methyltransferase like 7A	695	Sites in UTR	1	0	1	0	0	hsa-miR-7641	-0.12	-0.12	N/A
ALDH8A1	ENST00000265605.2	aldehyde dehydrogenase 8 family, member A1	48	Sites in UTR	1	0	1	0	0	hsa-miR-7641	-0.12	-0.12	N/A
AP001579.1	ENST00000599569.1	Uncharacterized protein	47	Sites in UTR	1	0	1	0	0	hsa-miR-7641	-0.12	-0.12	N/A
FREM3	ENST00000329798.5	FRAS1 related extracellular matrix 3	5	Sites in UTR	1	0	0	1	0	hsa-miR-7641	-0.12	-0.12	N/A
GCNT4	ENST00000322348.4	glucosaminyl (N-acetyl) transferase 4, core 2	19	Sites in UTR	1	0	1	0	1	hsa-miR-7641	-0.12	-0.17	N/A
ADAM28	ENST00000265769.4	ADAM metallopeptidase domain 28	5	Sites in UTR	1	0	1	0	1	hsa-miR-7641	-0.12	-0.12	N/A
METTL8	ENST00000375258.4	methyltransferase like 8	124	Sites in UTR	2	0	2	0	1	hsa-miR-7641	-0.12	-0.18	N/A
RGS7BP	ENST00000334025.2	regulator of G-protein signaling 7 binding protein	5	Sites in UTR	1	1	0	0	1	hsa-miR-7641	-0.12	-0.12	N/A
SCRN3	ENST00000272732.6	secernin 3	80	Sites in UTR	1	0	1	0	0	hsa-miR-7641	-0.12	-0.17	N/A
MAPKBP1	ENST00000457542.2	mitogen-activated protein kinase binding protein 1	36	Sites in UTR	2	0	2	0	0	hsa-miR-7641	-0.12	-0.12	N/A
TDRD10	ENST00000368480.3	tudor domain containing 10	14	Sites in UTR	1	0	0	1	0	hsa-miR-7641	-0.12	-0.12	N/A
CTD-3088G3.8	ENST00000344649.3	Protein LOC388210	5	Sites in UTR	1	0	1	0	0	hsa-miR-7641	-0.12	-0.12	N/A
HNRNPC	ENST00000336053.6	heterogeneous nuclear ribonucleoprotein C (C1/C2)	1103	Sites in UTR	1	0	0	1	1	hsa-miR-7641	-0.12	-0.14	N/A
RASGRP2	ENST00000394429.1	RAS guanyl releasing protein 2 (calcium and DAG-regulated)	101	Sites in UTR	1	0	0	1	0	hsa-miR-7641	-0.12	-0.12	N/A
RCBTB2	ENST00000344532.3	regulator of chromosome condensation (RCC1) and BTB (POZ) domain containing protein 2	96	Sites in UTR	1	0	0	1	0	hsa-miR-7641	-0.12	-0.12	N/A
PBLD	ENST00000336578.1	phenazine biosynthesis-like protein domain containing	44	Sites in UTR	1	0	1	0	0	hsa-miR-7641	-0.12	-0.12	N/A
NDE1	ENST00000396353.2	nudE neurodevelopment protein 1	25	Sites in UTR	1	0	0	1	1	hsa-miR-7641	-0.12	-0.12	N/A
GPATCH11	ENST00000409774.1	G patch domain containing 11	113	Sites in UTR	1	0	1	0	1	hsa-miR-7641	-0.12	-0.12	N/A
ID4	ENST00000378700.3	inhibitor of DNA binding 4, dominant negative helix-loop-helix protein	3400	Sites in UTR	1	0	0	1	0	hsa-miR-7641	-0.12	-0.12	N/A
INIP	ENST00000374242.4	INTS3 and NABP interacting protein	423	Sites in UTR	1	0	1	0	2	hsa-miR-7641	-0.12	-0.14	N/A
AP1S3	ENST00000396654.2	adaptor-related protein complex 1, sigma 3 subunit	130	Sites in UTR	2	1	1	0	1	hsa-miR-7641	-0.12	-0.23	N/A
BBX	ENST00000415149.2	bobby sox homolog (Drosophila)	141	Sites in UTR	2	0	1	1	0	hsa-miR-7641	-0.12	-0.13	N/A
ZNF549	ENST00000602149.1	zinc finger protein 549	7	Sites in UTR	1	0	1	0	1	hsa-miR-7641	-0.12	-0.16	N/A
IRAK1BP1	ENST00000607739.1	interleukin-1 receptor-associated kinase 1 binding protein 1	30	Sites in UTR	1	0	1	0	0	hsa-miR-7641	-0.12	-0.14	N/A
ZNF280C	ENST00000370978.4	zinc finger protein 280C	138	Sites in UTR	1	0	1	0	1	hsa-miR-7641	-0.12	-0.12	N/A
SCRG1	ENST00000296506.3	stimulator of chondrogenesis 1	5	Sites in UTR	1	1	0	0	1	hsa-miR-7641	-0.12	-0.12	N/A
NID2	ENST00000216286.5	nidogen 2 (osteonidogen)	4292	Sites in UTR	1	0	0	1	0	hsa-miR-7641	-0.12	-0.12	N/A
STK4	ENST00000372801.1	serine/threonine kinase 4	276	Sites in UTR	1	0	1	0	2	hsa-miR-7641	-0.12	-0.12	N/A
ZMYM4	ENST00000314607.6	zinc finger, MYM-type 4	280	Sites in UTR	3	0	3	0	1	hsa-miR-7641	-0.12	-0.41	N/A
SLC5A9	ENST00000236495.5	solute carrier family 5 (sodium/sugar cotransporter), member 9	291	Sites in UTR	1	0	1	0	0	hsa-miR-7641	-0.12	-0.12	N/A
LRRTM2	ENST00000274711.6	leucine rich repeat transmembrane neuronal 2	5	Sites in UTR	1	0	0	1	1	hsa-miR-7641	-0.12	-0.12	N/A
KRT6A	ENST00000330722.6	keratin 6A	5	Sites in UTR	1	0	0	1	0	hsa-miR-7641	-0.12	-0.12	N/A
FKBP14	ENST00000222803.5	FK506 binding protein 14, 22 kDa	939	Sites in UTR	2	0	2	0	0	hsa-miR-7641	-0.12	-0.13	N/A
ACER3	ENST00000532485.1	alkaline ceramidase 3	295	Sites in UTR	1	0	1	0	3	hsa-miR-7641	-0.12	-0.16	N/A
TMEM55A	ENST00000285419.3	transmembrane protein 55A	151	Sites in UTR	1	0	1	0	3	hsa-miR-7641	-0.12	-0.3	N/A
TAX1BP1	ENST00000396319.2	Tax1 (human T-cell leukemia virus type I) binding protein 1	1251	Sites in UTR	1	0	1	0	0	hsa-miR-7641	-0.12	-0.23	N/A
PDE4D	ENST00000340635.6	phosphodiesterase 4D, cAMP-specific	747	Sites in UTR	1	0	1	0	1	hsa-miR-7641	-0.12	-0.13	N/A
KIAA1191	ENST00000298569.4	KIAA1191	23	Sites in UTR	1	0	1	0	0	hsa-miR-7641	-0.12	-0.16	N/A
YY2	ENST00000429584.2	YY2 transcription factor	5	Sites in UTR	2	0	2	0	0	hsa-miR-7641	-0.12	-0.17	N/A
SNX29	ENST00000566228.1	sorting nexin 29	266	Sites in UTR	3	1	1	1	1	hsa-miR-7641	-0.12	-0.14	N/A
IKZF2	ENST00000457361.1	IKAROS family zinc finger 2 (Helios)	32	Sites in UTR	1	0	1	0	0	hsa-miR-7641	-0.12	-0.12	N/A
FAM161B	ENST00000286544.3	family with sequence similarity 161, member B	10	Sites in UTR	1	0	1	0	1	hsa-miR-7641	-0.12	-0.12	N/A
GIPR	ENST00000590918.1	gastric inhibitory polypeptide receptor	5	Sites in UTR	1	0	1	0	0	hsa-miR-7641	-0.12	-0.12	N/A
SHISA9	ENST00000558583.1	shisa family member 9	5	Sites in UTR	2	0	2	0	0	hsa-miR-7641	-0.12	-0.12	N/A
INO80D	ENST00000403263.1	INO80 complex subunit D	5	Sites in UTR	4	0	1	3	3	hsa-miR-7641	-0.12	-0.12	N/A
TMEM185B	ENST00000426077.2	transmembrane protein 185B	1146	Sites in UTR	1	0	1	0	1	hsa-miR-7641	-0.12	-0.12	N/A
LUZPP1	ENST00000599511.1	HCG1777807; Leucine zipper protein 3; Uncharacterized protein	5	Sites in UTR	2	0	0	2	0	hsa-miR-7641	-0.12	-0.12	N/A
FAM8A1	ENST00000259963.3	family with sequence similarity 8, member A1	1064	Sites in UTR	1	0	0	1	0	hsa-miR-7641	-0.12	-0.12	N/A
AL031663.2	ENST00000595203.1	CDNA FLJ26875 fis, clone PRS08969; Uncharacterized protein	22	Sites in UTR	1	0	0	1	0	hsa-miR-7641	-0.12	-0.12	N/A
VWA1	ENST00000338660.5	von Willebrand factor A domain containing 1	145	Sites in UTR	1	0	1	0	0	hsa-miR-7641	-0.12	-0.12	N/A
RPL31	ENST00000409320.3	ribosomal protein L31	118807	Sites in UTR	1	0	0	1	0	hsa-miR-7641	-0.12	-0.12	N/A
DNAH3	ENST00000415178.1	dynein, axonemal, heavy chain 3	5	Sites in UTR	4	0	2	2	1	hsa-miR-7641	-0.12	-0.12	N/A
SCN2B	ENST00000278947.5	sodium channel, voltage-gated, type II, beta subunit	5	Sites in UTR	1	1	0	0	0	hsa-miR-7641	-0.12	-0.12	N/A
COX18	ENST00000295890.4	COX18 cytochrome C oxidase assembly factor	356	Sites in UTR	1	0	1	0	1	hsa-miR-7641	-0.12	-0.12	N/A
TRIM10	ENST00000449742.2	tripartite motif containing 10	7	Sites in UTR	1	0	1	0	1	hsa-miR-7641	-0.12	-0.12	N/A
HN1L	ENST00000248098.3	hematological and neurological expressed 1-like	1302	Sites in UTR	1	0	1	0	0	hsa-miR-7641	-0.12	-0.12	N/A
SIPA1L1	ENST00000555818.1	signal-induced proliferation-associated 1 like 1	291	Sites in UTR	2	0	1	1	0	hsa-miR-7641	-0.12	-0.16	N/A
PDGFC	ENST00000502773.1	platelet derived growth factor C	238	Sites in UTR	2	0	1	1	1	hsa-miR-7641	-0.12	-0.34	N/A
APOBEC3F	ENST00000308521.5	apolipoprotein B mRNA editing enzyme, catalytic polypeptide-like 3F	10	Sites in UTR	3	0	1	2	0	hsa-miR-7641	-0.12	-0.15	N/A
TDRD15	ENST00000405799.1	tudor domain containing 15	0	Sites in UTR	1	0	0	1	1	hsa-miR-7641	-0.12	-0.12	N/A
CYP27C1	ENST00000335247.7	cytochrome P450, family 27, subfamily C, polypeptide 1	5	Sites in UTR	1	0	1	0	0	hsa-miR-7641	-0.12	-0.12	N/A
DCTN5	ENST00000300087.2	dynactin 5 (p25)	764	Sites in UTR	3	1	1	1	4	hsa-miR-7641	-0.12	-0.15	N/A
ESYT2	ENST00000251527.5	extended synaptotagmin-like protein 2	529	Sites in UTR	1	0	0	1	0	hsa-miR-7641	-0.12	-0.12	N/A
CCBE1	ENST00000439986.4	collagen and calcium binding EGF domains 1	54	Sites in UTR	3	1	1	1	0	hsa-miR-7641	-0.12	-0.16	N/A
FAM227B	ENST00000558594.1	family with sequence similarity 227, member B	44	Sites in UTR	1	0	0	1	0	hsa-miR-7641	-0.12	-0.13	N/A
OLFML2A	ENST00000288815.5	olfactomedin-like 2A	155	Sites in UTR	1	0	1	0	0	hsa-miR-7641	-0.12	-0.12	N/A
TSPAN11	ENST00000261177.9	tetraspanin 11	27	Sites in UTR	1	0	1	0	1	hsa-miR-7641	-0.12	-0.12	N/A
FUT9	ENST00000302103.5	fucosyltransferase 9 (alpha (1,3) fucosyltransferase)	5	Sites in UTR	2	0	2	0	1	hsa-miR-7641	-0.12	-0.12	N/A
ZNF282	ENST00000479907.1	zinc finger protein 282	3014	Sites in UTR	1	0	1	0	0	hsa-miR-7641	-0.11	-0.12	N/A
GMPS	ENST00000496455.2	guanine monphosphate synthase	867	Sites in UTR	2	0	2	0	1	hsa-miR-7641	-0.11	-0.12	N/A
STX16	ENST00000355957.5	syntaxin 16	756	Sites in UTR	2	0	2	0	0	hsa-miR-7641	-0.11	-0.15	N/A
FBXL22	ENST00000360587.2	F-box and leucine-rich repeat protein 22	65	Sites in UTR	1	0	1	0	0	hsa-miR-7641	-0.11	-0.12	N/A
SYNJ2BP	ENST00000256366.4	synaptojanin 2 binding protein	329	Sites in UTR	3	0	0	3	2	hsa-miR-7641	-0.11	-0.24	N/A
LYPD6B	ENST00000409642.3	LY6/PLAUR domain containing 6B	26	Sites in UTR	1	0	0	1	0	hsa-miR-7641	-0.11	-0.11	N/A
APBB2	ENST00000295974.8	amyloid beta (A4) precursor protein-binding, family B, member 2	704	Sites in UTR	3	0	2	1	1	hsa-miR-7641	-0.11	-0.23	N/A
RSRC1	ENST00000464171.1	arginine/serine-rich coiled-coil 1	642	Sites in UTR	1	0	1	0	0	hsa-miR-7641	-0.11	-0.16	N/A
MAPK13	ENST00000211287.4	mitogen-activated protein kinase 13	499	Sites in UTR	2	0	2	0	0	hsa-miR-7641	-0.11	-0.12	N/A
ZNF701	ENST00000540331.1	zinc finger protein 701	15	Sites in UTR	1	0	1	0	1	hsa-miR-7641	-0.11	-0.11	N/A
FAM27E1	ENST00000377525.1	family with sequence similarity 27, member E1	5	Sites in UTR	1	0	1	0	0	hsa-miR-7641	-0.11	-0.11	N/A
AK4	ENST00000545314.1	adenylate kinase 4	116	Sites in UTR	1	0	1	0	3	hsa-miR-7641	-0.11	-0.11	N/A
GJA3	ENST00000241125.3	gap junction protein, alpha 3, 46kDa	244	Sites in UTR	1	0	1	0	0	hsa-miR-7641	-0.11	-0.11	N/A
LYN	ENST00000520220.2	v-yes-1 Yamaguchi sarcoma viral related oncogene homolog	61	Sites in UTR	2	1	0	1	0	hsa-miR-7641	-0.11	-0.23	N/A
RTKN2	ENST00000373789.3	rhotekin 2	192	Sites in UTR	1	0	1	0	1	hsa-miR-7641	-0.11	-0.13	N/A
C20orf194	ENST00000453730.2	chromosome 20 open reading frame 194	1083	Sites in UTR	1	0	1	0	0	hsa-miR-7641	-0.11	-0.11	N/A
BCL6B	ENST00000293805.5	B-cell CLL/lymphoma 6, member B	7	Sites in UTR	2	0	2	0	0	hsa-miR-7641	-0.11	-0.11	N/A
C21orf62	ENST00000536776.1	chromosome 21 open reading frame 62	5	Sites in UTR	1	0	1	0	1	hsa-miR-7641	-0.11	-0.11	N/A
TERF2	ENST00000254942.3	telomeric repeat binding factor 2	709	Sites in UTR	1	0	1	0	1	hsa-miR-7641	-0.11	-0.11	N/A
RBMXL2	ENST00000306904.5	RNA binding motif protein, X-linked-like 2	5	Sites in UTR	1	0	0	1	0	hsa-miR-7641	-0.11	-0.11	N/A
SV2B	ENST00000394232.1	synaptic vesicle glycoprotein 2B	7	Sites in UTR	1	0	1	0	0	hsa-miR-7641	-0.11	-0.11	N/A
KIF21A	ENST00000361961.3	kinesin family member 21A	37	Sites in UTR	1	0	0	1	0	hsa-miR-7641	-0.11	-0.11	N/A
ZNF791	ENST00000446165.1	zinc finger protein 791	242	Sites in UTR	1	1	0	0	2	hsa-miR-7641	-0.11	-0.12	N/A
HAUS6	ENST00000380502.3	HAUS augmin-like complex, subunit 6	24	Sites in UTR	1	0	1	0	0	hsa-miR-7641	-0.11	-0.12	N/A
FAM216B	ENST00000537894.1	family with sequence similarity 216, member B	5	Sites in UTR	1	0	1	0	0	hsa-miR-7641	-0.11	-0.11	N/A
GCAT	ENST00000323205.6	glycine C-acetyltransferase	16	Sites in UTR	1	0	1	0	0	hsa-miR-7641	-0.11	-0.17	N/A
AL021546.6	ENST00000551806.1	Glutamyl-tRNA(Gln) amidotransferase subunit C, mitochondrial	781	Sites in UTR	1	1	0	0	1	hsa-miR-7641	-0.11	-0.15	N/A
KLF12	ENST00000377669.2	Kruppel-like factor 12	251	Sites in UTR	1	1	0	0	0	hsa-miR-7641	-0.11	-0.12	N/A
LMO3	ENST00000354662.1	LIM domain only 3 (rhombotin-like 2)	7	Sites in UTR	1	0	1	0	0	hsa-miR-7641	-0.11	-0.17	N/A
ALCAM	ENST00000306107.5	activated leukocyte cell adhesion molecule	371	Sites in UTR	1	1	0	0	1	hsa-miR-7641	-0.11	-0.13	N/A
MSMO1	ENST00000261507.6	methylsterol monooxygenase 1	1413	Sites in UTR	1	0	0	1	0	hsa-miR-7641	-0.11	-0.11	N/A
ETS1	ENST00000345075.4	v-ets avian erythroblastosis virus E26 oncogene homolog 1	1423	Sites in UTR	1	0	1	0	1	hsa-miR-7641	-0.11	-0.11	N/A
RP11-383H13.1	ENST00000521467.1	Protein LOC100132891; cDNA FLJ53548	26	Sites in UTR	1	1	0	0	2	hsa-miR-7641	-0.11	-0.31	N/A
ZDHHC6	ENST00000369405.3	zinc finger, DHHC-type containing 6	2991	Sites in UTR	1	0	0	1	0	hsa-miR-7641	-0.11	-0.12	N/A
CNIH4	ENST00000465271.1	cornichon family AMPA receptor auxiliary protein 4	1348	Sites in UTR	2	0	1	1	0	hsa-miR-7641	-0.11	-0.32	N/A
UBE2G2	ENST00000345496.2	ubiquitin-conjugating enzyme E2G 2	681	Sites in UTR	1	0	1	0	2	hsa-miR-7641	-0.11	-0.13	N/A
NLRP8	ENST00000291971.3	NLR family, pyrin domain containing 8	5	Sites in UTR	1	0	1	0	0	hsa-miR-7641	-0.11	-0.11	N/A
FAM27E3	ENST00000455764.2	family with sequence similarity 27, member E3	5	Sites in UTR	1	0	1	0	0	hsa-miR-7641	-0.11	-0.11	N/A
RDH13	ENST00000415061.3	retinol dehydrogenase 13 (all-trans/9-cis)	35	Sites in UTR	3	0	3	0	0	hsa-miR-7641	-0.11	-0.13	N/A
AGPAT3	ENST00000291572.8	1-acylglycerol-3-phosphate O-acyltransferase 3	2443	Sites in UTR	1	0	0	1	2	hsa-miR-7641	-0.11	-0.11	N/A
FAM57A	ENST00000308278.8	family with sequence similarity 57, member A	978	Sites in UTR	1	0	1	0	0	hsa-miR-7641	-0.11	-0.14	N/A
ZCCHC6	ENST00000277141.6	zinc finger, CCHC domain containing 6	20	Sites in UTR	1	0	0	1	1	hsa-miR-7641	-0.11	-0.11	N/A
Z98049.1	ENST00000598601.1	CDNA FLJ25492 fis, clone CBR01389; Uncharacterized protein	5	Sites in UTR	1	0	1	0	0	hsa-miR-7641	-0.11	-0.11	N/A
AARS2	ENST00000244571.4	alanyl-tRNA synthetase 2, mitochondrial	262	Sites in UTR	1	1	0	0	2	hsa-miR-7641	-0.11	-0.11	N/A
ARNT	ENST00000358595.5	aryl hydrocarbon receptor nuclear translocator	574	Sites in UTR	1	1	0	0	0	hsa-miR-7641	-0.11	-0.25	N/A
KIAA0754	ENST00000530275.1	KIAA0754	5	Sites in UTR	1	0	1	0	0	hsa-miR-7641	-0.11	-0.11	N/A
BMP6	ENST00000283147.6	bone morphogenetic protein 6	1070	Sites in UTR	1	0	0	1	0	hsa-miR-7641	-0.11	-0.11	N/A
PIWIL1	ENST00000245255.3	piwi-like RNA-mediated gene silencing 1	5	Sites in UTR	1	0	1	0	0	hsa-miR-7641	-0.11	-0.11	N/A
ZBTB1	ENST00000394712.2	zinc finger and BTB domain containing 1	920	Sites in UTR	1	1	0	0	0	hsa-miR-7641	-0.11	-0.4	N/A
CEP57L1	ENST00000368968.2	centrosomal protein 57kDa-like 1	90	Sites in UTR	2	2	0	0	2	hsa-miR-7641	-0.11	-0.37	N/A
RPL7L1	ENST00000493763.1	ribosomal protein L7-like 1	824	Sites in UTR	2	0	2	0	3	hsa-miR-7641	-0.11	-0.11	N/A
CD274	ENST00000381573.4	CD274 molecule	351	Sites in UTR	1	0	0	1	0	hsa-miR-7641	-0.11	-0.11	N/A
ZNF677	ENST00000599012.1	zinc finger protein 677	51	Sites in UTR	1	1	0	0	0	hsa-miR-7641	-0.1	-0.12	N/A
LRRC57	ENST00000397130.3	leucine rich repeat containing 57	168	Sites in UTR	1	0	1	0	1	hsa-miR-7641	-0.1	-0.1	N/A
PTP4A2	ENST00000602725.1	protein tyrosine phosphatase type IVA, member 2	5	Sites in UTR	1	0	0	1	0	hsa-miR-7641	-0.1	-0.1	N/A
SLC30A2	ENST00000374278.3	solute carrier family 30 (zinc transporter), member 2	5	Sites in UTR	1	0	1	0	0	hsa-miR-7641	-0.1	-0.1	N/A
YIPF5	ENST00000274496.5	Yip1 domain family, member 5	594	Sites in UTR	1	0	1	0	1	hsa-miR-7641	-0.1	-0.1	N/A
ZNF486	ENST00000335117.8	zinc finger protein 486	10	Sites in UTR	2	0	2	0	0	hsa-miR-7641	-0.1	-0.1	N/A
C2orf48	ENST00000381786.3	chromosome 2 open reading frame 48	32	Sites in UTR	2	0	2	0	1	hsa-miR-7641	-0.1	-0.32	N/A
UFM1	ENST00000239878.4	ubiquitin-fold modifier 1	1502	Sites in UTR	1	0	0	1	3	hsa-miR-7641	-0.1	-0.1	N/A
MCUR1	ENST00000379170.4	mitochondrial calcium uniporter regulator 1	129	Sites in UTR	2	0	1	1	1	hsa-miR-7641	-0.1	-0.11	N/A
C1D	ENST00000355848.3	C1D nuclear receptor corepressor	12	Sites in UTR	1	0	0	1	1	hsa-miR-7641	-0.1	-0.14	N/A
ARL2BP	ENST00000219204.3	ADP-ribosylation factor-like 2 binding protein	450	Sites in UTR	1	0	0	1	0	hsa-miR-7641	-0.1	-0.11	N/A
CXorf24	ENST00000357412.1	chromosome X open reading frame 24	60	Sites in UTR	1	0	0	1	0	hsa-miR-7641	-0.1	-0.11	N/A
ZNF783	ENST00000434415.1	zinc finger family member 783	88	Sites in UTR	1	0	1	0	0	hsa-miR-7641	-0.1	-0.1	N/A
WDR52	ENST00000393845.2	WD repeat domain 52	5	Sites in UTR	1	0	1	0	1	hsa-miR-7641	-0.1	-0.1	N/A
PPP3R2	ENST00000374806.1	protein phosphatase 3, regulatory subunit B, beta	5	Sites in UTR	1	0	0	1	1	hsa-miR-7641	-0.1	-0.1	N/A
KBTBD11	ENST00000320248.3	kelch repeat and BTB (POZ) domain containing 11	173	Sites in UTR	1	1	0	0	0	hsa-miR-7641	-0.1	-0.1	N/A
KIAA1211L	ENST00000397899.2	KIAA1211-like	7	Sites in UTR	1	0	1	0	0	hsa-miR-7641	-0.1	-0.1	N/A
GGACT	ENST00000376250.2	gamma-glutamylamine cyclotransferase	164	Sites in UTR	1	0	0	1	0	hsa-miR-7641	-0.1	-0.11	N/A
DYNLL2	ENST00000579991.2	dynein, light chain, LC8-type 2	1162	Sites in UTR	3	0	1	2	2	hsa-miR-7641	-0.1	-0.15	N/A
ZNF665	ENST00000600412.1	zinc finger protein 665	37	Sites in UTR	2	0	2	0	0	hsa-miR-7641	-0.1	-0.11	N/A
AARD	ENST00000378279.3	alanine and arginine rich domain containing protein	7	Sites in UTR	1	0	1	0	0	hsa-miR-7641	-0.1	-0.15	N/A
TSPAN2	ENST00000369516.2	tetraspanin 2	43	Sites in UTR	2	0	1	1	0	hsa-miR-7641	-0.1	-0.34	N/A
TEAD1	ENST00000361905.4	TEA domain family member 1 (SV40 transcriptional enhancer factor)	740	Sites in UTR	1	0	1	0	0	hsa-miR-7641	-0.1	-0.11	N/A
ZFP90	ENST00000398253.2	ZFP90 zinc finger protein	174	Sites in UTR	3	0	1	2	0	hsa-miR-7641	-0.1	-0.1	N/A
ZNF217	ENST00000371471.2	zinc finger protein 217	668	Sites in UTR	1	0	1	0	0	hsa-miR-7641	-0.1	-0.1	N/A
TIMP4	ENST00000287814.4	TIMP metallopeptidase inhibitor 4	38	Sites in UTR	1	0	0	1	0	hsa-miR-7641	-0.1	-0.1	N/A
LIN28A	ENST00000326279.6	lin-28 homolog A (C. elegans)	5	Sites in UTR	1	0	1	0	0	hsa-miR-7641	-0.1	-0.1	N/A
LHFPL2	ENST00000515007.2	lipoma HMGIC fusion partner-like 2	16	Sites in UTR	3	0	1	2	0	hsa-miR-7641	-0.1	-0.1	N/A
ARHGEF26	ENST00000356448.4	Rho guanine nucleotide exchange factor (GEF) 26	164	Sites in UTR	1	0	0	1	0	hsa-miR-7641	-0.1	-0.1	N/A
SGCB	ENST00000381431.5	sarcoglycan, beta (43kDa dystrophin-associated glycoprotein)	1795	Sites in UTR	1	0	1	0	1	hsa-miR-7641	-0.1	-0.24	N/A
SKA1	ENST00000285116.3	spindle and kinetochore associated complex subunit 1	86	Sites in UTR	1	0	0	1	1	hsa-miR-7641	-0.1	-0.12	N/A
RASSF2	ENST00000379400.3	Ras association (RalGDS/AF-6) domain family member 2	88	Sites in UTR	1	0	1	0	2	hsa-miR-7641	-0.1	-0.1	N/A
KIAA1407	ENST00000295878.3	KIAA1407	44	Sites in UTR	1	0	0	1	0	hsa-miR-7641	-0.1	-0.1	N/A
GJB4	ENST00000339480.1	gap junction protein, beta 4, 30.3kDa	5	Sites in UTR	1	0	0	1	0	hsa-miR-7641	-0.1	-0.1	N/A
SCEL	ENST00000377246.3	sciellin	5	Sites in UTR	1	0	0	1	1	hsa-miR-7641	-0.1	-0.1	N/A
GCSAM	ENST00000308910.4	germinal center-associated, signaling and motility	5	Sites in UTR	1	0	0	1	1	hsa-miR-7641	-0.1	-0.1	N/A
CCDC93	ENST00000376300.2	coiled-coil domain containing 93	395	Sites in UTR	1	0	0	1	1	hsa-miR-7641	-0.1	-0.11	N/A
MTMR2	ENST00000346299.5	myotubularin related protein 2	625	Sites in UTR	2	1	0	1	0	hsa-miR-7641	-0.1	-0.19	N/A
PODXL	ENST00000541194.1	podocalyxin-like	2928	Sites in UTR	1	1	0	0	1	hsa-miR-7641	-0.1	-0.1	N/A
DSC3	ENST00000434452.1	desmocollin 3	390	Sites in UTR	2	0	1	1	0	hsa-miR-7641	-0.1	-0.12	N/A
DCAF16	ENST00000382247.1	DDB1 and CUL4 associated factor 16	202	Sites in UTR	1	0	1	0	1	hsa-miR-7641	-0.1	-0.1	N/A
FANCC	ENST00000289081.3	Fanconi anemia, complementation group C	408	Sites in UTR	1	0	1	0	0	hsa-miR-7641	-0.1	-0.1	N/A
PKM	ENST00000319622.6	pyruvate kinase, muscle	65	Sites in UTR	1	0	0	1	0	hsa-miR-7641	-0.1	-0.1	N/A
RASA4	ENST00000262940.7	RAS p21 protein activator 4	5	Sites in UTR	1	0	1	0	0	hsa-miR-7641	-0.1	-0.1	N/A
BCHE	ENST00000264381.3	butyrylcholinesterase	5	Sites in UTR	1	0	0	1	0	hsa-miR-7641	-0.1	-0.1	N/A
RCAN3	ENST00000374395.4	RCAN family member 3	395	Sites in UTR	2	0	2	0	1	hsa-miR-7641	-0.1	-0.11	N/A
OLA1	ENST00000284719.3	Obg-like ATPase 1	11	Sites in UTR	1	0	0	1	1	hsa-miR-7641	-0.1	-0.12	N/A
TOR1AIP2	ENST00000367612.3	torsin A interacting protein 2	569	Sites in UTR	1	0	1	0	0	hsa-miR-7641	-0.1	-0.15	N/A
STAG2	ENST00000371160.1	stromal antigen 2	216	Sites in UTR	1	0	0	1	1	hsa-miR-7641	-0.1	-0.11	N/A
RAD17	ENST00000361732.2	RAD17 homolog (S. pombe)	5	Sites in UTR	1	0	0	1	0	hsa-miR-7641	-0.1	-0.1	N/A
MLC1	ENST00000395876.2	megalencephalic leukoencephalopathy with subcortical cysts 1	5	Sites in UTR	2	0	1	1	1	hsa-miR-7641	-0.1	-0.1	N/A
ZBTB7C	ENST00000535628.2	zinc finger and BTB domain containing 7C	23	Sites in UTR	1	0	1	0	0	hsa-miR-7641	-0.1	-0.1	N/A
ST13	ENST00000216218.3	suppression of tumorigenicity 13 (colon carcinoma) (Hsp70 interacting protein)	83	Sites in UTR	1	0	1	0	1	hsa-miR-7641	-0.1	-0.16	N/A
SEC24D	ENST00000429811.2	SEC24 family, member D (S. cerevisiae)	50	Sites in UTR	1	0	1	0	0	hsa-miR-7641	-0.1	-0.1	N/A
KIAA1143	ENST00000296121.4	KIAA1143	5	Sites in UTR	1	0	1	0	0	hsa-miR-7641	-0.1	-0.1	N/A
SLIT3	ENST00000519560.1	slit homolog 3 (Drosophila)	13	Sites in UTR	1	0	1	0	0	hsa-miR-7641	-0.1	-0.12	N/A
TMEM245	ENST00000374586.3	transmembrane protein 245	1320	Sites in UTR	3	1	2	0	1	hsa-miR-7641	-0.1	-0.1	N/A
LYPD5	ENST00000377950.3	LY6/PLAUR domain containing 5	9	Sites in UTR	1	0	1	0	1	hsa-miR-7641	-0.1	-0.16	N/A
AMOT	ENST00000304758.1	angiomotin	515	Sites in UTR	1	1	0	0	2	hsa-miR-7641	-0.1	-0.1	N/A
HIP1	ENST00000336926.6	huntingtin interacting protein 1	37	Sites in UTR	3	1	2	0	2	hsa-miR-7641	-0.1	-0.12	N/A
FBXO40	ENST00000338040.4	F-box protein 40	5	Sites in UTR	2	0	2	0	0	hsa-miR-7641	-0.1	-0.1	N/A
PIGO	ENST00000298004.5	phosphatidylinositol glycan anchor biosynthesis, class O	152	Sites in UTR	1	0	1	0	1	hsa-miR-7641	-0.1	-0.1	N/A
KREMEN1	ENST00000400335.4	kringle containing transmembrane protein 1	606	Sites in UTR	2	1	1	0	1	hsa-miR-7641	-0.1	-0.1	N/A
CTD-2267D19.3	ENST00000578774.1	Uncharacterized protein	110	Sites in UTR	1	0	1	0	0	hsa-miR-7641	-0.1	-0.1	N/A
PDK3	ENST00000441463.2	pyruvate dehydrogenase kinase, isozyme 3	659	Sites in UTR	1	1	0	0	0	hsa-miR-7641	-0.1	-0.18	N/A
ZFP30	ENST00000392144.1	ZFP30 zinc finger protein	41	Sites in UTR	2	0	1	1	1	hsa-miR-7641	-0.1	-0.24	N/A
DBT	ENST00000370132.4	dihydrolipoamide branched chain transacylase E2	117	Sites in UTR	4	1	2	1	3	hsa-miR-7641	-0.1	-0.24	N/A
ZNF845	ENST00000458035.1	zinc finger protein 845	67	Sites in UTR	1	0	1	0	1	hsa-miR-7641	-0.1	-0.1	N/A
RP11-480I12.4	ENST00000330493.5	Putative inactive alpha-1,3-mannosyl-glycoprotein 4-beta-N-acetylglucosaminyltransferase-like protein LOC641515	5	Sites in UTR	1	0	1	0	0	hsa-miR-7641	-0.1	-0.1	N/A
GMFB	ENST00000358056.3	glia maturation factor, beta	15	Sites in UTR	1	0	1	0	0	hsa-miR-7641	-0.1	-0.28	N/A
GALNT3	ENST00000392701.3	UDP-N-acetyl-alpha-D-galactosamine:polypeptide N-acetylgalactosaminyltransferase 3 (GalNAc-T3)	40	Sites in UTR	1	0	0	1	0	hsa-miR-7641	-0.1	-0.1	N/A
MCAM	ENST00000392814.1	melanoma cell adhesion molecule	398	Sites in UTR	1	0	1	0	0	hsa-miR-7641	-0.1	-0.1	N/A
EFCAB6	ENST00000356087.4	EF-hand calcium binding domain 6	23	Sites in UTR	1	0	1	0	0	hsa-miR-7641	-0.1	-0.13	N/A
GABRA2	ENST00000507460.1	gamma-aminobutyric acid (GABA) A receptor, alpha 2	10	Sites in UTR	1	0	1	0	1	hsa-miR-7641	-0.1	-0.19	N/A
TNFSF14	ENST00000245912.3	tumor necrosis factor (ligand) superfamily, member 14	5	Sites in UTR	2	0	2	0	0	hsa-miR-7641	-0.1	-0.15	N/A
ZNF776	ENST00000317178.5	zinc finger protein 776	1447	Sites in UTR	1	0	1	0	1	hsa-miR-7641	-0.1	-0.1	N/A
KRTAP4-9	ENST00000391415.1	keratin associated protein 4-9	10	Sites in UTR	2	0	1	1	0	hsa-miR-7641	-0.1	-0.19	N/A
ZNF587	ENST00000339656.5	zinc finger protein 587	52	Sites in UTR	1	0	1	0	0	hsa-miR-7641	-0.1	-0.1	N/A
FAM230A	ENST00000434783.3	family with sequence similarity 230, member A	5	Sites in UTR	1	0	1	0	0	hsa-miR-7641	-0.1	-0.1	N/A
DUSP16	ENST00000298573.4	dual specificity phosphatase 16	444	Sites in UTR	1	0	1	0	0	hsa-miR-7641	-0.1	-0.1	N/A
MYLK4	ENST00000268446.5	myosin light chain kinase family, member 4	5	Sites in UTR	1	1	0	0	0	hsa-miR-7641	-0.1	-0.1	N/A
PAK3	ENST00000372007.5	p21 protein (Cdc42/Rac)-activated kinase 3	8	Sites in UTR	2	0	2	0	2	hsa-miR-7641	-0.1	-0.1	N/A
ANKRD6	ENST00000369408.5	ankyrin repeat domain 6	52	Sites in UTR	1	1	0	0	0	hsa-miR-7641	-0.1	-0.24	N/A
RP11-10A14.4	ENST00000518496.1	Uncharacterized protein	9	Sites in UTR	1	0	1	0	0	hsa-miR-7641	-0.1	-0.23	N/A
MTF1	ENST00000373036.4	metal-regulatory transcription factor 1	98	Sites in UTR	1	0	1	0	2	hsa-miR-7641	-0.1	-0.1	N/A
TENC1	ENST00000314250.6	tensin like C1 domain containing phosphatase (tensin 2)	240	Sites in UTR	1	0	1	0	0	hsa-miR-7641	-0.1	-0.1	N/A
PDE6A	ENST00000255266.5	phosphodiesterase 6A, cGMP-specific, rod, alpha	5	Sites in UTR	2	0	2	0	0	hsa-miR-7641	-0.1	-0.1	N/A
ASPA	ENST00000263080.2	aspartoacylase	5	Sites in UTR	2	1	0	1	1	hsa-miR-7641	-0.1	-0.1	N/A
FCRL2	ENST00000361516.3	Fc receptor-like 2	5	Sites in UTR	1	0	0	1	0	hsa-miR-7641	-0.1	-0.1	N/A
C15orf38-AP3S2	ENST00000398333.3	C15orf38-AP3S2 readthrough	985	Sites in UTR	1	0	1	0	2	hsa-miR-7641	-0.1	-0.14	N/A
C11orf54	ENST00000528288.1	chromosome 11 open reading frame 54	47	Sites in UTR	3	0	1	2	3	hsa-miR-7641	-0.1	-0.27	N/A
SMAD9	ENST00000399275.2	SMAD family member 9	62	Sites in UTR	1	1	0	0	1	hsa-miR-7641	-0.1	-0.13	N/A
MAP3K2	ENST00000409947.1	mitogen-activated protein kinase kinase kinase 2	187	Sites in UTR	1	0	1	0	4	hsa-miR-7641	-0.1	-0.1	N/A
SRP9	ENST00000366838.1	signal recognition particle 9kDa	21	Sites in UTR	1	0	1	0	0	hsa-miR-7641	-0.1	-0.34	N/A
HCN1	ENST00000303230.4	hyperpolarization activated cyclic nucleotide-gated potassium channel 1	5	Sites in UTR	2	0	1	1	0	hsa-miR-7641	-0.1	-0.1	N/A
QRSL1	ENST00000369046.4	glutaminyl-tRNA synthase (glutamine-hydrolyzing)-like 1	53	Sites in UTR	1	0	1	0	0	hsa-miR-7641	-0.1	-0.1	N/A
PEG10	ENST00000482108.1	paternally expressed 10	8778	Sites in UTR	1	0	1	0	2	hsa-miR-7641	-0.1	-0.1	N/A
CLEC12B	ENST00000396502.1	C-type lectin domain family 12, member B	5	Sites in UTR	1	0	0	1	0	hsa-miR-7641	-0.1	-0.1	N/A
SFTA3	ENST00000518529.2	surfactant associated 3	5	Sites in UTR	1	0	0	1	0	hsa-miR-7641	-0.1	-0.1	N/A
PPP1R3B	ENST00000310455.3	protein phosphatase 1, regulatory subunit 3B	20	Sites in UTR	2	0	2	0	0	hsa-miR-7641	-0.1	-0.1	N/A
FBXL3	ENST00000355619.5	F-box and leucine-rich repeat protein 3	842	Sites in UTR	1	0	0	1	1	hsa-miR-7641	-0.09	-0.1	N/A
SHCBP1	ENST00000303383.3	SHC SH2-domain binding protein 1	59	Sites in UTR	1	0	1	0	0	hsa-miR-7641	-0.09	-0.17	N/A
SUFU	ENST00000369902.3	suppressor of fused homolog (Drosophila)	247	Sites in UTR	1	0	0	1	1	hsa-miR-7641	-0.09	-0.17	N/A
ZSCAN9	ENST00000527436.1	zinc finger and SCAN domain containing 9	121	Sites in UTR	1	0	0	1	0	hsa-miR-7641	-0.09	-0.09	N/A
OR2C3	ENST00000366487.3	olfactory receptor, family 2, subfamily C, member 3	5	Sites in UTR	1	0	0	1	0	hsa-miR-7641	-0.09	-0.09	N/A
IPP	ENST00000396478.3	intracisternal A particle-promoted polypeptide	216	Sites in UTR	1	0	1	0	1	hsa-miR-7641	-0.09	-0.1	N/A
ZC3H14	ENST00000251038.5	zinc finger CCCH-type containing 14	395	Sites in UTR	1	0	1	0	2	hsa-miR-7641	-0.09	-0.26	N/A
LYPLA1	ENST00000316963.3	lysophospholipase I	57	Sites in UTR	3	0	2	1	2	hsa-miR-7641	-0.09	-0.15	N/A
TRMT10A	ENST00000394877.3	tRNA methyltransferase 10 homolog A (S. cerevisiae)	89	Sites in UTR	1	0	0	1	0	hsa-miR-7641	-0.09	-0.09	N/A
SRL	ENST00000399609.3	sarcalumenin	5	Sites in UTR	1	0	1	0	0	hsa-miR-7641	-0.09	-0.09	N/A
SAMD12	ENST00000409003.4	sterile alpha motif domain containing 12	57	Sites in UTR	2	0	1	1	2	hsa-miR-7641	-0.09	-0.09	N/A
ZC3H11A	ENST00000332127.4	zinc finger CCCH-type containing 11A	71	Sites in UTR	1	1	0	0	0	hsa-miR-7641	-0.09	-0.09	N/A
ABLIM3	ENST00000326685.7	actin binding LIM protein family, member 3	9	Sites in UTR	1	0	1	0	0	hsa-miR-7641	-0.09	-0.17	N/A
LGALS8	ENST00000526589.1	lectin, galactoside-binding, soluble, 8	188	Sites in UTR	1	1	0	0	0	hsa-miR-7641	-0.09	-0.28	N/A
GREB1	ENST00000381486.2	growth regulation by estrogen in breast cancer 1	40	Sites in UTR	1	0	0	1	0	hsa-miR-7641	-0.09	-0.1	N/A
PTCHD4	ENST00000339488.4	patched domain containing 4	19	Sites in UTR	3	0	2	1	0	hsa-miR-7641	-0.09	-0.24	N/A
AKAP17A	ENST00000313871.3	A kinase (PRKA) anchor protein 17A	5	Sites in UTR	1	0	0	1	0	hsa-miR-7641	-0.09	-0.09	N/A
WDR5B	ENST00000330689.4	WD repeat domain 5B	23	Sites in UTR	2	0	2	0	0	hsa-miR-7641	-0.09	-0.17	N/A
SLC25A48	ENST00000425402.1	solute carrier family 25, member 48	5	Sites in UTR	1	0	0	1	0	hsa-miR-7641	-0.09	-0.09	N/A
PDCD7	ENST00000204549.4	programmed cell death 7	64	Sites in UTR	1	1	0	0	0	hsa-miR-7641	-0.09	-0.09	N/A
CYB561	ENST00000584031.1	cytochrome b561	10	Sites in UTR	1	1	0	0	0	hsa-miR-7641	-0.09	-0.09	N/A
GPLD1	ENST00000230036.1	glycosylphosphatidylinositol specific phospholipase D1	51	Sites in UTR	1	0	1	0	1	hsa-miR-7641	-0.09	-0.11	N/A
EARS2	ENST00000449606.1	glutamyl-tRNA synthetase 2, mitochondrial	394	Sites in UTR	1	0	0	1	0	hsa-miR-7641	-0.09	-0.09	N/A
OPA3	ENST00000263275.4	optic atrophy 3 (autosomal recessive, with chorea and spastic paraplegia)	137	Sites in UTR	3	0	3	0	2	hsa-miR-7641	-0.09	-0.27	N/A
TMC7	ENST00000421369.3	transmembrane channel-like 7	54	Sites in UTR	1	0	1	0	1	hsa-miR-7641	-0.09	-0.09	N/A
ELN	ENST00000252034.7	elastin	445	Sites in UTR	1	0	0	1	0	hsa-miR-7641	-0.09	-0.09	N/A
NXPH1	ENST00000405863.1	neurexophilin 1	5	Sites in UTR	1	0	0	1	0	hsa-miR-7641	-0.09	-0.09	N/A
FAM83F	ENST00000333407.6	family with sequence similarity 83, member F	5	Sites in UTR	4	0	4	0	0	hsa-miR-7641	-0.09	-0.09	N/A
CPN1	ENST00000370418.3	carboxypeptidase N, polypeptide 1	21	Sites in UTR	1	0	0	1	0	hsa-miR-7641	-0.09	-0.09	N/A
PPP1R11	ENST00000376773.1	protein phosphatase 1, regulatory (inhibitor) subunit 11	17	Sites in UTR	1	0	1	0	0	hsa-miR-7641	-0.09	-0.34	N/A
VTI1B	ENST00000554659.1	vesicle transport through interaction with t-SNAREs 1B	264	Sites in UTR	1	0	1	0	0	hsa-miR-7641	-0.09	-0.13	N/A
UTP6	ENST00000261708.4	UTP6, small subunit (SSU) processome component, homolog (yeast)	125	Sites in UTR	1	0	1	0	0	hsa-miR-7641	-0.09	-0.1	N/A
TMEM178A	ENST00000281961.2	transmembrane protein 178A	141	Sites in UTR	1	0	0	1	0	hsa-miR-7641	-0.09	-0.09	N/A
FFAR2	ENST00000599180.2	free fatty acid receptor 2	5	Sites in UTR	1	0	1	0	0	hsa-miR-7641	-0.09	-0.09	N/A
KCNJ6	ENST00000609713.1	potassium inwardly-rectifying channel, subfamily J, member 6	5	Sites in UTR	5	1	2	2	5	hsa-miR-7641	-0.09	-0.09	N/A
PNPLA8	ENST00000426128.2	patatin-like phospholipase domain containing 8	60	Sites in UTR	1	0	0	1	1	hsa-miR-7641	-0.09	-0.09	N/A
KIAA1644	ENST00000381176.4	KIAA1644	10	Sites in UTR	1	0	1	0	0	hsa-miR-7641	-0.09	-0.09	N/A
BEND2	ENST00000380033.4	BEN domain containing 2	5	Sites in UTR	1	0	0	1	0	hsa-miR-7641	-0.09	-0.09	N/A
EDNRB	ENST00000377211.4	endothelin receptor type B	5	Sites in UTR	1	0	0	1	0	hsa-miR-7641	-0.09	-0.09	N/A
TMPPE	ENST00000416695.2	transmembrane protein with metallophosphoesterase domain	22	Sites in UTR	1	0	1	0	2	hsa-miR-7641	-0.09	-0.09	N/A
TPMT	ENST00000309983.4	thiopurine S-methyltransferase	155	Sites in UTR	1	0	1	0	0	hsa-miR-7641	-0.09	-0.12	N/A
GALNT15	ENST00000339732.5	UDP-N-acetyl-alpha-D-galactosamine:polypeptide N-acetylgalactosaminyltransferase 15	114	Sites in UTR	1	0	1	0	0	hsa-miR-7641	-0.09	-0.1	N/A
SPATA5	ENST00000274008.4	spermatogenesis associated 5	168	Sites in UTR	2	0	1	1	2	hsa-miR-7641	-0.09	-0.11	N/A
PRPF38A	ENST00000257181.9	pre-mRNA processing factor 38A	892	Sites in UTR	1	0	0	1	1	hsa-miR-7641	-0.09	-0.09	N/A
SNED1	ENST00000310397.8	sushi, nidogen and EGF-like domains 1	19	Sites in UTR	1	0	1	0	0	hsa-miR-7641	-0.09	-0.09	N/A
PIRT	ENST00000580256.2	phosphoinositide-interacting regulator of transient receptor potential channels	5	Sites in UTR	1	0	0	1	3	hsa-miR-7641	-0.09	-0.09	N/A
FAM135B	ENST00000395297.1	family with sequence similarity 135, member B	5	Sites in UTR	1	0	1	0	0	hsa-miR-7641	-0.09	-0.09	N/A
SLC45A4	ENST00000519067.1	solute carrier family 45, member 4	418	Sites in UTR	1	0	1	0	0	hsa-miR-7641	-0.09	-0.09	N/A
LETMD1	ENST00000380123.2	LETM1 domain containing 1	1619	Sites in UTR	3	1	1	1	1	hsa-miR-7641	-0.09	-0.19	N/A
PTPRF	ENST00000372414.3	protein tyrosine phosphatase, receptor type, F	14842	Sites in UTR	1	0	0	1	0	hsa-miR-7641	-0.09	-0.09	N/A
EIF4E3	ENST00000425534.3	eukaryotic translation initiation factor 4E family member 3	475	Sites in UTR	2	0	2	0	0	hsa-miR-7641	-0.09	-0.32	N/A
GIMAP4	ENST00000255945.2	GTPase, IMAP family member 4	5	Sites in UTR	1	0	0	1	0	hsa-miR-7641	-0.09	-0.09	N/A
ZNF713	ENST00000429591.2	zinc finger protein 713	5	Sites in UTR	1	0	1	0	1	hsa-miR-7641	-0.09	-0.09	N/A
C22orf26	ENST00000396008.2	chromosome 22 open reading frame 26	5	Sites in UTR	1	0	1	0	1	hsa-miR-7641	-0.09	-0.09	N/A
EXOSC3	ENST00000396521.3	exosome component 3	1657	Sites in UTR	1	0	0	1	0	hsa-miR-7641	-0.09	-0.09	N/A
FJX1	ENST00000317811.4	four jointed box 1 (Drosophila)	823	Sites in UTR	1	0	1	0	0	hsa-miR-7641	-0.09	-0.09	N/A
SKA2	ENST00000580541.1	spindle and kinetochore associated complex subunit 2	414	Sites in UTR	1	0	1	0	1	hsa-miR-7641	-0.09	-0.34	N/A
FEN1	ENST00000305885.2	flap structure-specific endonuclease 1	31	Sites in UTR	2	1	0	1	0	hsa-miR-7641	-0.09	-0.37	N/A
RNF115	ENST00000369291.5	ring finger protein 115	757	Sites in UTR	2	1	1	0	1	hsa-miR-7641	-0.09	-0.18	N/A
RAB3B	ENST00000371655.3	RAB3B, member RAS oncogene family	611	Sites in UTR	3	0	1	2	2	hsa-miR-7641	-0.09	-0.1	N/A
METTL9	ENST00000358154.3	methyltransferase like 9	220	Sites in UTR	2	0	0	2	0	hsa-miR-7641	-0.09	-0.11	N/A
AP005482.1	ENST00000400514.2	Uncharacterized protein	44	Sites in UTR	2	0	2	0	3	hsa-miR-7641	-0.09	-0.12	N/A
ATP5G1	ENST00000355938.5	ATP synthase, H+ transporting, mitochondrial Fo complex, subunit C1 (subunit 9)	24	Sites in UTR	2	1	1	0	1	hsa-miR-7641	-0.09	-0.35	N/A
SORT1	ENST00000256637.6	sortilin 1	2111	Sites in UTR	1	0	1	0	2	hsa-miR-7641	-0.09	-0.1	N/A
GABRG1	ENST00000295452.4	gamma-aminobutyric acid (GABA) A receptor, gamma 1	5	Sites in UTR	1	0	1	0	1	hsa-miR-7641	-0.09	-0.09	N/A
RNF122	ENST00000256257.1	ring finger protein 122	16	Sites in UTR	1	0	0	1	0	hsa-miR-7641	-0.09	-0.09	N/A
NUDT16	ENST00000359850.3	nudix (nucleoside diphosphate linked moiety X)-type motif 16	622	Sites in UTR	3	0	3	0	0	hsa-miR-7641	-0.09	-0.26	N/A
ULBP1	ENST00000229708.3	UL16 binding protein 1	16	Sites in UTR	1	0	1	0	0	hsa-miR-7641	-0.09	-0.09	N/A
XG	ENST00000426774.1	Xg blood group	5	Sites in UTR	1	0	0	1	0	hsa-miR-7641	-0.09	-0.09	N/A
IQGAP3	ENST00000361170.2	IQ motif containing GTPase activating protein 3	7	Sites in UTR	1	0	0	1	0	hsa-miR-7641	-0.09	-0.09	N/A
EPB42	ENST00000300215.3	erythrocyte membrane protein band 4.2	5	Sites in UTR	1	0	1	0	1	hsa-miR-7641	-0.09	-0.09	N/A
GOSR1	ENST00000225724.5	golgi SNAP receptor complex member 1	668	Sites in UTR	1	0	1	0	0	hsa-miR-7641	-0.09	-0.09	N/A
AP4E1	ENST00000261842.5	adaptor-related protein complex 4, epsilon 1 subunit	57	Sites in UTR	1	0	0	1	3	hsa-miR-7641	-0.09	-0.09	N/A
PTPRN2	ENST00000389413.3	protein tyrosine phosphatase, receptor type, N polypeptide 2	15	Sites in UTR	2	0	2	0	0	hsa-miR-7641	-0.09	-0.09	N/A
DPH2	ENST00000255108.3	DPH2 homolog (S. cerevisiae)	209	Sites in UTR	1	0	1	0	0	hsa-miR-7641	-0.09	-0.16	N/A
PDE4DIP	ENST00000369345.4	phosphodiesterase 4D interacting protein	36	Sites in UTR	2	0	2	0	0	hsa-miR-7641	-0.09	-0.25	N/A
RSL1D1	ENST00000571133.1	ribosomal L1 domain containing 1	140	Sites in UTR	1	0	1	0	1	hsa-miR-7641	-0.09	-0.12	N/A
RBM12	ENST00000374114.3	RNA binding motif protein 12	431	Sites in UTR	1	0	1	0	0	hsa-miR-7641	-0.09	-0.16	N/A
LMCD1	ENST00000157600.3	LIM and cysteine-rich domains 1	1023	Sites in UTR	2	0	1	1	1	hsa-miR-7641	-0.09	-0.21	N/A
NAIF1	ENST00000373078.4	nuclear apoptosis inducing factor 1	19	Sites in UTR	1	1	0	0	0	hsa-miR-7641	-0.09	-0.14	N/A
CR2	ENST00000367058.3	complement component (3d/Epstein Barr virus) receptor 2	9	Sites in UTR	1	0	0	1	0	hsa-miR-7641	-0.09	-0.09	N/A
TRABD2A	ENST00000409133.1	TraB domain containing 2A	94	Sites in UTR	2	0	1	1	0	hsa-miR-7641	-0.09	-0.09	N/A
C4orf17	ENST00000514652.1	chromosome 4 open reading frame 17	5	Sites in UTR	1	0	0	1	0	hsa-miR-7641	-0.09	-0.09	N/A
C17orf105	ENST00000449302.3	chromosome 17 open reading frame 105	5	Sites in UTR	1	0	1	0	1	hsa-miR-7641	-0.09	-0.09	N/A
CALM1	ENST00000356978.4	calmodulin 1 (phosphorylase kinase, delta)	4046	Sites in UTR	1	0	0	1	0	hsa-miR-7641	-0.09	-0.09	N/A
RAB27A	ENST00000396307.2	RAB27A, member RAS oncogene family	181	Sites in UTR	1	0	0	1	1	hsa-miR-7641	-0.09	-0.09	N/A
SLC22A3	ENST00000392145.1	solute carrier family 22 (organic cation transporter), member 3	86	Sites in UTR	1	0	0	1	0	hsa-miR-7641	-0.09	-0.1	N/A
ZNF470	ENST00000330619.8	zinc finger protein 470	12	Sites in UTR	1	0	1	0	0	hsa-miR-7641	-0.09	-0.09	N/A
PP13004	ENST00000381493.2		5	Sites in UTR	1	0	0	1	0	hsa-miR-7641	-0.09	-0.09	N/A
ZNF852	ENST00000436261.1	zinc finger protein 852	26	Sites in UTR	1	0	1	0	3	hsa-miR-7641	-0.08	-0.11	N/A
ZNF197	ENST00000383745.2	zinc finger protein 197	53	Sites in UTR	1	0	1	0	0	hsa-miR-7641	-0.08	-0.2	N/A
VAPB	ENST00000475243.1	VAMP (vesicle-associated membrane protein)-associated protein B and C	391	Sites in UTR	1	0	1	0	0	hsa-miR-7641	-0.08	-0.1	N/A
SH2D4A	ENST00000265807.3	SH2 domain containing 4A	131	Sites in UTR	2	0	2	0	1	hsa-miR-7641	-0.08	-0.12	N/A
PURA	ENST00000331327.3	purine-rich element binding protein A	367	Sites in UTR	1	0	1	0	1	hsa-miR-7641	-0.08	-0.17	N/A
NAT16	ENST00000300303.2	N-acetyltransferase 16 (GCN5-related, putative)	5	Sites in UTR	2	0	1	1	0	hsa-miR-7641	-0.08	-0.08	N/A
FKBP5	ENST00000536438.1	FK506 binding protein 5	32	Sites in UTR	2	1	1	0	0	hsa-miR-7641	-0.08	-0.11	N/A
DGKG	ENST00000265022.3	diacylglycerol kinase, gamma 90kDa	5	Sites in UTR	1	0	1	0	1	hsa-miR-7641	-0.08	-0.08	N/A
PTDSS2	ENST00000308020.5	phosphatidylserine synthase 2	1031	Sites in UTR	1	0	1	0	0	hsa-miR-7641	-0.08	-0.08	N/A
CEP170	ENST00000366542.1	centrosomal protein 170kDa	6	Sites in UTR	1	0	0	1	0	hsa-miR-7641	-0.08	-0.08	N/A
CAV2	ENST00000222693.4	caveolin 2	1191	Sites in UTR	1	1	0	0	0	hsa-miR-7641	-0.08	-0.11	N/A
TRAPPC13	ENST00000399438.3	trafficking protein particle complex 13	361	Sites in UTR	1	0	1	0	0	hsa-miR-7641	-0.08	-0.15	N/A
TCP10	ENST00000366827.2	t-complex 10	5	Sites in UTR	1	0	0	1	0	hsa-miR-7641	-0.08	-0.08	N/A
C6orf132	ENST00000341865.4	chromosome 6 open reading frame 132	17	Sites in UTR	1	0	1	0	0	hsa-miR-7641	-0.08	-0.23	N/A
EFCAB2	ENST00000366523.1	EF-hand calcium binding domain 2	204	Sites in UTR	1	0	1	0	3	hsa-miR-7641	-0.08	-0.27	N/A
FMOD	ENST00000354955.4	fibromodulin	207	Sites in UTR	1	0	0	1	0	hsa-miR-7641	-0.08	-0.08	N/A
MTMR7	ENST00000180173.5	myotubularin related protein 7	33	Sites in UTR	1	0	0	1	0	hsa-miR-7641	-0.08	-0.09	N/A
PIP5K1B	ENST00000265382.3	phosphatidylinositol-4-phosphate 5-kinase, type I, beta	69	Sites in UTR	1	0	0	1	0	hsa-miR-7641	-0.08	-0.08	N/A
S1PR1	ENST00000305352.6	sphingosine-1-phosphate receptor 1	251	Sites in UTR	1	0	1	0	2	hsa-miR-7641	-0.08	-0.08	N/A
PGM1	ENST00000371084.3	phosphoglucomutase 1	612	Sites in UTR	1	0	0	1	0	hsa-miR-7641	-0.08	-0.08	N/A
C1orf131	ENST00000318906.2	chromosome 1 open reading frame 131	4176	Sites in UTR	1	0	0	1	0	hsa-miR-7641	-0.08	-0.08	N/A
SLAMF6	ENST00000368059.3	SLAM family member 6	5	Sites in UTR	1	0	1	0	1	hsa-miR-7641	-0.08	-0.08	N/A
ST8SIA3	ENST00000324000.3	ST8 alpha-N-acetyl-neuraminide alpha-2,8-sialyltransferase 3	5	Sites in UTR	3	1	1	1	4	hsa-miR-7641	-0.08	-0.08	N/A
CD3G	ENST00000532917.1	CD3g molecule, gamma (CD3-TCR complex)	9	Sites in UTR	1	0	0	1	0	hsa-miR-7641	-0.08	-0.08	N/A
EPSTI1	ENST00000313624.7	epithelial stromal interaction 1 (breast)	11	Sites in UTR	1	0	0	1	1	hsa-miR-7641	-0.08	-0.08	N/A
AGO2	ENST00000220592.5	argonaute RISC catalytic component 2	350	Sites in UTR	1	0	0	1	1	hsa-miR-7641	-0.08	-0.68	N/A
CNNM4	ENST00000540067.1	cyclin M4	1249	Sites in UTR	1	0	1	0	0	hsa-miR-7641	-0.08	-0.08	N/A
RFWD3	ENST00000361070.4	ring finger and WD repeat domain 3	106	Sites in UTR	1	0	1	0	0	hsa-miR-7641	-0.08	-0.11	N/A
MTRF1L	ENST00000367231.5	mitochondrial translational release factor 1-like	7	Sites in UTR	1	0	1	0	1	hsa-miR-7641	-0.08	-0.08	N/A
NRG2	ENST00000394770.1	neuregulin 2	9	Sites in UTR	1	0	1	0	0	hsa-miR-7641	-0.08	-0.08	N/A
ZNF460	ENST00000360338.3	zinc finger protein 460	164	Sites in UTR	4	1	3	0	4	hsa-miR-7641	-0.08	-0.09	N/A
ADCY9	ENST00000294016.3	adenylate cyclase 9	166	Sites in UTR	1	0	1	0	0	hsa-miR-7641	-0.08	-0.09	N/A
CKS1B	ENST00000308987.5	CDC28 protein kinase regulatory subunit 1B	186	Sites in UTR	1	0	1	0	2	hsa-miR-7641	-0.08	-0.1	N/A
ARSK	ENST00000380009.4	arylsulfatase family, member K	298	Sites in UTR	1	0	0	1	3	hsa-miR-7641	-0.08	-0.12	N/A
TYRO3	ENST00000263798.3	TYRO3 protein tyrosine kinase	70	Sites in UTR	1	0	1	0	1	hsa-miR-7641	-0.08	-0.13	N/A
CAMSAP2	ENST00000358823.2	calmodulin regulated spectrin-associated protein family, member 2	235	Sites in UTR	1	0	1	0	0	hsa-miR-7641	-0.08	-0.11	N/A
PROX2	ENST00000556084.2	prospero homeobox 2	5	Sites in UTR	1	0	1	0	0	hsa-miR-7641	-0.08	-0.08	N/A
CSNK1G1	ENST00000303052.7	casein kinase 1, gamma 1	149	Sites in UTR	1	1	0	0	0	hsa-miR-7641	-0.08	-0.08	N/A
PSG9	ENST00000244293.7	pregnancy specific beta-1-glycoprotein 9	5	Sites in UTR	1	0	0	1	0	hsa-miR-7641	-0.08	-0.08	N/A
CLDN12	ENST00000287916.4	claudin 12	267	Sites in UTR	1	0	0	1	0	hsa-miR-7641	-0.08	-0.08	N/A
CCDC41	ENST00000397809.5	coiled-coil domain containing 41	76	Sites in UTR	1	0	0	1	0	hsa-miR-7641	-0.08	-0.08	N/A
KCNE3	ENST00000310128.4	potassium voltage-gated channel, Isk-related family, member 3	16	Sites in UTR	1	0	0	1	1	hsa-miR-7641	-0.08	-0.08	N/A
MOCOS	ENST00000261326.5	molybdenum cofactor sulfurase	627	Sites in UTR	2	0	2	0	2	hsa-miR-7641	-0.08	-0.08	N/A
SV2C	ENST00000502798.2	synaptic vesicle glycoprotein 2C	30	Sites in UTR	2	1	1	0	1	hsa-miR-7641	-0.08	-0.09	N/A
SLC9A2	ENST00000233969.2	solute carrier family 9, subfamily A (NHE2, cation proton antiporter 2), member 2	27	Sites in UTR	1	0	1	0	0	hsa-miR-7641	-0.08	-0.12	N/A
NFKBID	ENST00000396901.1	nuclear factor of kappa light polypeptide gene enhancer in B-cells inhibitor, delta	40	Sites in UTR	1	0	1	0	0	hsa-miR-7641	-0.08	-0.16	N/A
FCAMR	ENST00000400962.3	Fc receptor, IgA, IgM, high affinity	5	Sites in UTR	1	0	0	1	0	hsa-miR-7641	-0.08	-0.08	N/A
GRIN2B	ENST00000609686.1	glutamate receptor, ionotropic, N-methyl D-aspartate 2B	5	Sites in UTR	5	0	3	2	5	hsa-miR-7641	-0.08	-0.08	N/A
PNMA3	ENST00000447306.1	paraneoplastic Ma antigen 3	5	Sites in UTR	1	1	0	0	0	hsa-miR-7641	-0.08	-0.08	N/A
PRDM15	ENST00000422911.1	PR domain containing 15	328	Sites in UTR	1	0	1	0	0	hsa-miR-7641	-0.08	-0.08	N/A
SUCLG2	ENST00000307227.5	succinate-CoA ligase, GDP-forming, beta subunit	88	Sites in UTR	1	0	0	1	0	hsa-miR-7641	-0.08	-0.08	N/A
ZNF844	ENST00000439326.3	zinc finger protein 844	11	Sites in UTR	3	1	0	2	2	hsa-miR-7641	-0.08	-0.13	N/A
SCAND3	ENST00000452236.2	SCAN domain containing 3	13	Sites in UTR	1	0	1	0	0	hsa-miR-7641	-0.08	-0.16	N/A
EIF2AK2	ENST00000233057.4	eukaryotic translation initiation factor 2-alpha kinase 2	292	Sites in UTR	3	0	3	0	0	hsa-miR-7641	-0.08	-0.14	N/A
PELI2	ENST00000267460.4	pellino E3 ubiquitin protein ligase family member 2	229	Sites in UTR	1	0	1	0	0	hsa-miR-7641	-0.08	-0.08	N/A
KIAA1045	ENST00000242315.3	KIAA1045	42	Sites in UTR	2	0	1	1	0	hsa-miR-7641	-0.08	-0.18	N/A
ZNF451	ENST00000370708.4	zinc finger protein 451	190	Sites in UTR	2	0	2	0	1	hsa-miR-7641	-0.08	-0.09	N/A
TMEM215	ENST00000342743.5	transmembrane protein 215	5	Sites in UTR	1	0	0	1	2	hsa-miR-7641	-0.08	-0.08	N/A
HTRA3	ENST00000307358.2	HtrA serine peptidase 3	5161	Sites in UTR	1	0	1	0	0	hsa-miR-7641	-0.08	-0.08	N/A
APOBEC3D	ENST00000216099.8	apolipoprotein B mRNA editing enzyme, catalytic polypeptide-like 3D	5	Sites in UTR	1	0	0	1	0	hsa-miR-7641	-0.08	-0.08	N/A
HOXA13	ENST00000222753.4	homeobox A13	328	Sites in UTR	1	0	0	1	0	hsa-miR-7641	-0.08	-0.09	N/A
EPS15	ENST00000371730.2	epidermal growth factor receptor pathway substrate 15	325	Sites in UTR	1	0	0	1	0	hsa-miR-7641	-0.08	-0.08	N/A
C20orf144	ENST00000375222.3	chromosome 20 open reading frame 144	10	Sites in UTR	1	0	1	0	1	hsa-miR-7641	-0.08	-0.17	N/A
PHF21A	ENST00000257821.4	PHD finger protein 21A	301	Sites in UTR	1	0	0	1	0	hsa-miR-7641	-0.08	-0.08	N/A
ANKRD42	ENST00000393389.3	ankyrin repeat domain 42	224	Sites in UTR	1	0	0	1	0	hsa-miR-7641	-0.08	-0.08	N/A
MAVS	ENST00000428216.2	mitochondrial antiviral signaling protein	211	Sites in UTR	3	0	2	1	1	hsa-miR-7641	-0.08	-0.13	N/A
TMEM52B	ENST00000298530.3	transmembrane protein 52B	11	Sites in UTR	1	0	0	1	0	hsa-miR-7641	-0.08	-0.08	N/A
ENTPD4	ENST00000358689.4	ectonucleoside triphosphate diphosphohydrolase 4	465	Sites in UTR	1	0	1	0	0	hsa-miR-7641	-0.08	-0.08	N/A
FP15737	ENST00000399967.3		67	Sites in UTR	1	0	0	1	0	hsa-miR-7641	-0.08	-0.08	N/A
HBP1	ENST00000222574.4	HMG-box transcription factor 1	167	Sites in UTR	1	0	0	1	0	hsa-miR-7641	-0.08	-0.08	N/A
TBC1D1	ENST00000261439.4	TBC1 (tre-2/USP6, BUB2, cdc16) domain family, member 1	150	Sites in UTR	2	0	1	1	4	hsa-miR-7641	-0.08	-0.12	N/A
ZNF496	ENST00000294753.4	zinc finger protein 496	391	Sites in UTR	1	0	1	0	1	hsa-miR-7641	-0.08	-0.08	N/A
COL15A1	ENST00000375001.3	collagen, type XV, alpha 1	371	Sites in UTR	2	0	0	2	0	hsa-miR-7641	-0.08	-0.09	N/A
PPWD1	ENST00000261308.5	peptidylprolyl isomerase domain and WD repeat containing 1	1377	Sites in UTR	1	0	0	1	2	hsa-miR-7641	-0.08	-0.14	N/A
FRMD4A	ENST00000358621.4	FERM domain containing 4A	192	Sites in UTR	1	0	1	0	0	hsa-miR-7641	-0.08	-0.08	N/A
SCN7A	ENST00000409855.1	sodium channel, voltage-gated, type VII, alpha subunit	5	Sites in UTR	2	1	1	0	0	hsa-miR-7641	-0.08	-0.08	N/A
WNT2B	ENST00000369686.5	wingless-type MMTV integration site family, member 2B	5	Sites in UTR	2	0	2	0	2	hsa-miR-7641	-0.08	-0.08	N/A
APOLD1	ENST00000356591.4	apolipoprotein L domain containing 1	27	Sites in UTR	2	0	0	2	1	hsa-miR-7641	-0.08	-0.13	N/A
RSPH10B	ENST00000539903.1	radial spoke head 10 homolog B (Chlamydomonas)	5	Sites in UTR	1	0	0	1	1	hsa-miR-7641	-0.08	-0.08	N/A
RP11-47I22.4	ENST00000556347.1		12	Sites in UTR	1	0	1	0	0	hsa-miR-7641	-0.08	-0.13	N/A
LHX4	ENST00000263726.2	LIM homeobox 4	13	Sites in UTR	2	0	1	1	3	hsa-miR-7641	-0.08	-0.14	N/A
OIP5	ENST00000220514.3	Opa interacting protein 5	178	Sites in UTR	1	0	1	0	3	hsa-miR-7641	-0.08	-0.19	N/A
TNNI1	ENST00000361379.4	troponin I type 1 (skeletal, slow)	5	Sites in UTR	1	0	1	0	0	hsa-miR-7641	-0.08	-0.08	N/A
PFKFB2	ENST00000367080.3	6-phosphofructo-2-kinase/fructose-2,6-biphosphatase 2	83	Sites in UTR	1	0	0	1	1	hsa-miR-7641	-0.08	-0.11	N/A
AC007375.1	ENST00000600936.1	Uncharacterized protein; cDNA FLJ43210 fis, clone FEBRA2020582	7	Sites in UTR	2	0	0	2	4	hsa-miR-7641	-0.08	-0.15	N/A
RP11-644F5.10	ENST00000550412.1	Uncharacterized protein	265	Sites in UTR	1	0	0	1	0	hsa-miR-7641	-0.08	-0.09	N/A
SMYD1	ENST00000419482.2	SET and MYND domain containing 1	5	Sites in UTR	2	0	0	2	0	hsa-miR-7641	-0.08	-0.08	N/A
GRM5	ENST00000418177.2	glutamate receptor, metabotropic 5	5	Sites in UTR	1	0	1	0	1	hsa-miR-7641	-0.08	-0.08	N/A
ACSL3	ENST00000357430.3	acyl-CoA synthetase long-chain family member 3	2533	Sites in UTR	1	0	0	1	0	hsa-miR-7641	-0.08	-0.08	N/A
AVPR1A	ENST00000299178.2	arginine vasopressin receptor 1A	9	Sites in UTR	2	0	1	1	1	hsa-miR-7641	-0.08	-0.17	N/A
CAMK4	ENST00000282356.4	calcium/calmodulin-dependent protein kinase IV	73	Sites in UTR	1	0	1	0	4	hsa-miR-7641	-0.08	-0.1	N/A
LRTOMT	ENST00000324866.7	leucine rich transmembrane and O-methyltransferase domain containing	313	Sites in UTR	1	0	0	1	1	hsa-miR-7641	-0.08	-0.11	N/A
LPAR1	ENST00000374431.3	lysophosphatidic acid receptor 1	2111	Sites in UTR	1	0	0	1	0	hsa-miR-7641	-0.08	-0.08	N/A
RGS6	ENST00000553530.1	regulator of G-protein signaling 6	5	Sites in UTR	2	0	1	1	0	hsa-miR-7641	-0.07	-0.09	N/A
MAN1A2	ENST00000356554.3	mannosidase, alpha, class 1A, member 2	603	Sites in UTR	2	1	0	1	1	hsa-miR-7641	-0.07	-0.13	N/A
XAF1	ENST00000361842.3	XIAP associated factor 1	5	Sites in UTR	1	0	0	1	0	hsa-miR-7641	-0.07	-0.07	N/A
CXCL9	ENST00000264888.5	chemokine (C-X-C motif) ligand 9	5	Sites in UTR	1	0	1	0	1	hsa-miR-7641	-0.07	-0.07	N/A
ZNF45	ENST00000269973.5	zinc finger protein 45	359	Sites in UTR	1	0	0	1	0	hsa-miR-7641	-0.07	-0.08	N/A
FNDC3B	ENST00000336824.4	fibronectin type III domain containing 3B	509	Sites in UTR	1	1	0	0	0	hsa-miR-7641	-0.07	-0.14	N/A
NOTCH3	ENST00000263388.2	notch 3	45	Sites in UTR	1	1	0	0	0	hsa-miR-7641	-0.07	-0.31	N/A
ARMC10	ENST00000323716.3	armadillo repeat containing 10	147	Sites in UTR	1	0	1	0	1	hsa-miR-7641	-0.07	-0.12	N/A
VPS13D	ENST00000358136.3	vacuolar protein sorting 13 homolog D (S. cerevisiae)	290	Sites in UTR	1	0	1	0	1	hsa-miR-7641	-0.07	-0.27	N/A
SLC10A6	ENST00000273905.6	solute carrier family 10 (sodium/bile acid cotransporter), member 6	7	Sites in UTR	3	0	3	0	2	hsa-miR-7641	-0.07	-0.36	N/A
KTN1	ENST00000413890.2	kinectin 1 (kinesin receptor)	469	Sites in UTR	1	0	0	1	0	hsa-miR-7641	-0.07	-0.08	N/A
GOLPH3L	ENST00000271732.3	golgi phosphoprotein 3-like	274	Sites in UTR	1	0	0	1	0	hsa-miR-7641	-0.07	-0.13	N/A
RALGPS1	ENST00000259351.5	Ral GEF with PH domain and SH3 binding motif 1	34	Sites in UTR	1	0	1	0	1	hsa-miR-7641	-0.07	-0.09	N/A
RND3	ENST00000375734.2	Rho family GTPase 3	574	Sites in UTR	1	0	0	1	0	hsa-miR-7641	-0.07	-0.07	N/A
PDGFRB	ENST00000261799.4	platelet-derived growth factor receptor, beta polypeptide	320	Sites in UTR	1	0	1	0	1	hsa-miR-7641	-0.07	-0.07	N/A
TNFAIP8L3	ENST00000327536.5	tumor necrosis factor, alpha-induced protein 8-like 3	259	Sites in UTR	1	0	1	0	1	hsa-miR-7641	-0.07	-0.07	N/A
SLC26A10	ENST00000320442.4	solute carrier family 26, member 10	25	Sites in UTR	1	0	0	1	0	hsa-miR-7641	-0.07	-0.07	N/A
BMP8B	ENST00000372827.3	bone morphogenetic protein 8b	88	Sites in UTR	1	0	1	0	1	hsa-miR-7641	-0.07	-0.07	N/A
GABRR1	ENST00000454853.2	gamma-aminobutyric acid (GABA) A receptor, rho 1	14	Sites in UTR	1	0	0	1	0	hsa-miR-7641	-0.07	-0.1	N/A
PARP8	ENST00000503750.2	poly (ADP-ribose) polymerase family, member 8	80	Sites in UTR	1	0	1	0	0	hsa-miR-7641	-0.07	-0.12	N/A
ZNF266	ENST00000361451.2	zinc finger protein 266	16	Sites in UTR	1	0	0	1	0	hsa-miR-7641	-0.07	-0.12	N/A
SRSF12	ENST00000452027.2	serine/arginine-rich splicing factor 12	53	Sites in UTR	1	1	0	0	0	hsa-miR-7641	-0.07	-0.52	N/A
GUCY1A2	ENST00000526355.2	guanylate cyclase 1, soluble, alpha 2	24	Sites in UTR	3	1	1	1	3	hsa-miR-7641	-0.07	-0.11	N/A
MUC4	ENST00000349607.4	mucin 4, cell surface associated	5	Sites in UTR	1	0	0	1	0	hsa-miR-7641	-0.07	-0.07	N/A
AC112693.2	ENST00000599897.1		5	Sites in UTR	1	0	1	0	0	hsa-miR-7641	-0.07	-0.07	N/A
CTH	ENST00000411986.2	cystathionase (cystathionine gamma-lyase)	430	Sites in UTR	1	0	0	1	0	hsa-miR-7641	-0.07	-0.07	N/A
MTERFD2	ENST00000391980.2	MTERF domain containing 2	704	Sites in UTR	1	0	0	1	0	hsa-miR-7641	-0.07	-0.07	N/A
PDGFD	ENST00000393158.2	platelet derived growth factor D	52	Sites in UTR	1	0	0	1	0	hsa-miR-7641	-0.07	-0.07	N/A
RPS6KA2	ENST00000265678.4	ribosomal protein S6 kinase, 90kDa, polypeptide 2	1043	Sites in UTR	1	0	1	0	0	hsa-miR-7641	-0.07	-0.07	N/A
NBEAL1	ENST00000449802.1	neurobeachin-like 1	42	Sites in UTR	3	2	1	0	2	hsa-miR-7641	-0.07	-0.08	N/A
TRAPPC2	ENST00000453655.2	trafficking protein particle complex 2	589	Sites in UTR	1	0	0	1	0	hsa-miR-7641	-0.07	-0.07	N/A
ZNF132	ENST00000254166.3	zinc finger protein 132	31	Sites in UTR	1	0	1	0	1	hsa-miR-7641	-0.07	-0.11	N/A
SOWAHC	ENST00000356454.3	sosondowah ankyrin repeat domain family member C	431	Sites in UTR	1	0	0	1	1	hsa-miR-7641	-0.07	-0.08	N/A
CDCA2	ENST00000330560.3	cell division cycle associated 2	215	Sites in UTR	1	0	1	0	0	hsa-miR-7641	-0.07	-0.19	N/A
BMPR2	ENST00000374574.2	bone morphogenetic protein receptor, type II (serine/threonine kinase)	287	Sites in UTR	3	0	2	1	2	hsa-miR-7641	-0.07	-0.24	N/A
KRT80	ENST00000313234.5	keratin 80	617	Sites in UTR	1	0	1	0	0	hsa-miR-7641	-0.07	-0.07	N/A
FAM219A	ENST00000379089.1	family with sequence similarity 219, member A	13	Sites in UTR	2	0	0	2	0	hsa-miR-7641	-0.07	-0.07	N/A
RBBP4	ENST00000373493.5	retinoblastoma binding protein 4	486	Sites in UTR	1	0	1	0	3	hsa-miR-7641	-0.07	-0.07	N/A
CCDC103	ENST00000417826.2	coiled-coil domain containing 103	72	Sites in UTR	1	0	1	0	0	hsa-miR-7641	-0.07	-0.08	N/A
DHX33	ENST00000225296.3	DEAH (Asp-Glu-Ala-His) box polypeptide 33	724	Sites in UTR	1	0	1	0	1	hsa-miR-7641	-0.07	-0.07	N/A
SH3RF3	ENST00000309415.6	SH3 domain containing ring finger 3	15	Sites in UTR	3	0	2	1	1	hsa-miR-7641	-0.07	-0.07	N/A
PRRG3	ENST00000370353.3	proline rich Gla (G-carboxyglutamic acid) 3 (transmembrane)	5	Sites in UTR	1	0	1	0	0	hsa-miR-7641	-0.07	-0.07	N/A
STIM2	ENST00000467011.1	stromal interaction molecule 2	380	Sites in UTR	1	0	0	1	1	hsa-miR-7641	-0.07	-0.07	N/A
SFT2D2	ENST00000271375.4	SFT2 domain containing 2	97	Sites in UTR	1	0	1	0	0	hsa-miR-7641	-0.07	-0.13	N/A
SELE	ENST00000367781.4	selectin E	5	Sites in UTR	1	0	0	1	0	hsa-miR-7641	-0.07	-0.07	N/A
CDC27	ENST00000066544.3	cell division cycle 27	438	Sites in UTR	1	0	1	0	0	hsa-miR-7641	-0.07	-0.2	N/A
SLC7A2	ENST00000494857.1	solute carrier family 7 (cationic amino acid transporter, y+ system), member 2	1233	Sites in UTR	2	0	1	1	0	hsa-miR-7641	-0.07	-0.07	N/A
CALML4	ENST00000395465.3	calmodulin-like 4	307	Sites in UTR	1	0	1	0	2	hsa-miR-7641	-0.07	-0.3	N/A
PSMF1	ENST00000335877.6	proteasome (prosome, macropain) inhibitor subunit 1 (PI31)	2709	Sites in UTR	2	1	1	0	1	hsa-miR-7641	-0.07	-0.16	N/A
STS	ENST00000217961.4	steroid sulfatase (microsomal), isozyme S	64	Sites in UTR	1	0	1	0	0	hsa-miR-7641	-0.07	-0.09	N/A
TTC38	ENST00000381031.3	tetratricopeptide repeat domain 38	1352	Sites in UTR	2	1	1	0	2	hsa-miR-7641	-0.07	-0.35	N/A
IL1RAPL1	ENST00000378993.1	interleukin 1 receptor accessory protein-like 1	5	Sites in UTR	4	0	2	2	3	hsa-miR-7641	-0.07	-0.21	N/A
LILRA2	ENST00000251377.3	leukocyte immunoglobulin-like receptor, subfamily A (with TM domain), member 2	5	Sites in UTR	1	0	1	0	3	hsa-miR-7641	-0.07	-0.17	N/A
DDX6	ENST00000264018.4	DEAD (Asp-Glu-Ala-Asp) box helicase 6	11	Sites in UTR	1	1	0	0	0	hsa-miR-7641	-0.07	-0.14	N/A
PLEKHG4B	ENST00000283426.6	pleckstrin homology domain containing, family G (with RhoGef domain) member 4B	5	Sites in UTR	4	1	1	2	1	hsa-miR-7641	-0.07	-0.07	N/A
ATP2A2	ENST00000395494.2	ATPase, Ca++ transporting, cardiac muscle, slow twitch 2	2042	Sites in UTR	2	0	1	1	0	hsa-miR-7641	-0.07	-0.14	N/A
L1TD1	ENST00000498273.1	LINE-1 type transposase domain containing 1	5	Sites in UTR	1	0	1	0	0	hsa-miR-7641	-0.07	-0.07	N/A
DDAH1	ENST00000535924.2	dimethylarginine dimethylaminohydrolase 1	46	Sites in UTR	1	0	0	1	0	hsa-miR-7641	-0.07	-0.07	N/A
SEMA3A	ENST00000265362.4	sema domain, immunoglobulin domain (Ig), short basic domain, secreted, (semaphorin) 3A	162	Sites in UTR	2	1	1	0	0	hsa-miR-7641	-0.07	-0.25	N/A
MECOM	ENST00000460814.1	MDS1 and EVI1 complex locus	138	Sites in UTR	1	0	0	1	2	hsa-miR-7641	-0.07	-0.07	N/A
LINS	ENST00000561308.1	lines homolog (Drosophila)	18	Sites in UTR	1	1	0	0	0	hsa-miR-7641	-0.07	-0.1	N/A
MATN3	ENST00000407540.3	matrilin 3	113	Sites in UTR	1	0	0	1	0	hsa-miR-7641	-0.07	-0.08	N/A
XBP1	ENST00000216037.6	X-box binding protein 1	478	Sites in UTR	1	0	0	1	0	hsa-miR-7641	-0.07	-0.12	N/A
CEACAM5	ENST00000221992.6	carcinoembryonic antigen-related cell adhesion molecule 5	5	Sites in UTR	1	0	0	1	1	hsa-miR-7641	-0.07	-0.08	N/A
GPR158	ENST00000376351.3	G protein-coupled receptor 158	5	Sites in UTR	1	1	0	0	1	hsa-miR-7641	-0.07	-0.07	N/A
CAT	ENST00000241052.4	catalase	4078	Sites in UTR	1	0	0	1	0	hsa-miR-7641	-0.07	-0.07	N/A
LRRC8E	ENST00000306708.6	leucine rich repeat containing 8 family, member E	399	Sites in UTR	1	0	1	0	0	hsa-miR-7641	-0.07	-0.07	N/A
KIAA1614	ENST00000367588.4	KIAA1614	5	Sites in UTR	1	0	1	0	1	hsa-miR-7641	-0.07	-0.07	N/A
ACER2	ENST00000340967.2	alkaline ceramidase 2	44	Sites in UTR	2	0	0	2	0	hsa-miR-7641	-0.07	-0.08	N/A
FGF5	ENST00000456523.3	fibroblast growth factor 5	1478	Sites in UTR	1	1	0	0	0	hsa-miR-7641	-0.07	-0.28	N/A
TPD52L1	ENST00000368388.2	tumor protein D52-like 1	1169	Sites in UTR	1	0	0	1	1	hsa-miR-7641	-0.07	-0.07	N/A
AGR2	ENST00000419304.2	anterior gradient 2	13	Sites in UTR	1	0	1	0	0	hsa-miR-7641	-0.07	-0.18	N/A
KIAA1919	ENST00000368847.4	KIAA1919	73	Sites in UTR	3	1	2	0	1	hsa-miR-7641	-0.07	-0.23	N/A
AL031666.2	ENST00000599904.1	HCG2018772; Uncharacterized protein; cDNA FLJ31609 fis, clone NT2RI2002852	5	Sites in UTR	1	0	1	0	0	hsa-miR-7641	-0.07	-0.07	N/A
ARMC7	ENST00000245543.1	armadillo repeat containing 7	64	Sites in UTR	1	0	0	1	0	hsa-miR-7641	-0.07	-0.07	N/A
ZNF14	ENST00000344099.3	zinc finger protein 14	37	Sites in UTR	1	0	1	0	1	hsa-miR-7641	-0.07	-0.07	N/A
RNF169	ENST00000299563.4	ring finger protein 169	204	Sites in UTR	1	0	1	0	2	hsa-miR-7641	-0.07	-0.08	N/A
DHTKD1	ENST00000263035.4	dehydrogenase E1 and transketolase domain containing 1	621	Sites in UTR	1	0	1	0	2	hsa-miR-7641	-0.07	-0.1	N/A
DOCK11	ENST00000276204.6	dedicator of cytokinesis 11	40	Sites in UTR	3	0	3	0	2	hsa-miR-7641	-0.07	-0.22	N/A
ZNF561	ENST00000424629.1	zinc finger protein 561	156	Sites in UTR	1	0	1	0	1	hsa-miR-7641	-0.07	-0.07	N/A
HUNK	ENST00000270112.2	hormonally up-regulated Neu-associated kinase	85	Sites in UTR	2	0	0	2	1	hsa-miR-7641	-0.07	-0.08	N/A
RALGPS2	ENST00000367635.3	Ral GEF with PH domain and SH3 binding motif 2	201	Sites in UTR	1	1	0	0	0	hsa-miR-7641	-0.07	-0.11	N/A
GAREM	ENST00000399218.4	GRB2 associated, regulator of MAPK1	536	Sites in UTR	2	0	1	1	1	hsa-miR-7641	-0.07	-0.1	N/A
FBXO30	ENST00000237281.4	F-box protein 30	224	Sites in UTR	2	1	0	1	1	hsa-miR-7641	-0.07	-0.13	N/A
LCN10	ENST00000497771.1	lipocalin 10	10	Sites in UTR	1	0	1	0	1	hsa-miR-7641	-0.07	-0.14	N/A
COG1	ENST00000299886.4	component of oligomeric golgi complex 1	111	Sites in UTR	1	0	1	0	0	hsa-miR-7641	-0.07	-0.21	N/A
SLC33A1	ENST00000392845.3	solute carrier family 33 (acetyl-CoA transporter), member 1	145	Sites in UTR	1	0	1	0	1	hsa-miR-7641	-0.07	-0.2	N/A
DAB2	ENST00000339788.6	Dab, mitogen-responsive phosphoprotein, homolog 2 (Drosophila)	2866	Sites in UTR	1	0	0	1	0	hsa-miR-7641	-0.07	-0.09	N/A
ZNF705A	ENST00000359286.4	zinc finger protein 705A	5	Sites in UTR	1	0	0	1	0	hsa-miR-7641	-0.07	-0.07	N/A
UNC5D	ENST00000287272.2	unc-5 homolog D (C. elegans)	37	Sites in UTR	1	0	1	0	3	hsa-miR-7641	-0.07	-0.07	N/A
DNAJC22	ENST00000549441.2	DnaJ (Hsp40) homolog, subfamily C, member 22	84	Sites in UTR	1	0	1	0	1	hsa-miR-7641	-0.07	-0.07	N/A
C2orf71	ENST00000331664.5	chromosome 2 open reading frame 71	5	Sites in UTR	1	0	1	0	0	hsa-miR-7641	-0.07	-0.07	N/A
COPZ1	ENST00000551779.1	coatomer protein complex, subunit zeta 1	2623	Sites in UTR	1	0	0	1	0	hsa-miR-7641	-0.07	-0.07	N/A
NFIX	ENST00000360105.4	nuclear factor I/X (CCAAT-binding transcription factor)	24	Sites in UTR	1	0	0	1	0	hsa-miR-7641	-0.07	-0.07	N/A
CBFB	ENST00000290858.6	core-binding factor, beta subunit	3904	Sites in UTR	1	0	0	1	1	hsa-miR-7641	-0.07	-0.08	N/A
LGSN	ENST00000370658.5	lengsin, lens protein with glutamine synthetase domain	21	Sites in UTR	2	0	0	2	0	hsa-miR-7641	-0.07	-0.11	N/A
RIMBP2	ENST00000261655.4	RIMS binding protein 2	7	Sites in UTR	1	1	0	0	1	hsa-miR-7641	-0.07	-0.09	N/A
TMEM123	ENST00000361236.3	transmembrane protein 123	2135	Sites in UTR	1	0	0	1	0	hsa-miR-7641	-0.07	-0.07	N/A
HIST1H2BO	ENST00000303806.4	histone cluster 1, H2bo	7	Sites in UTR	1	0	1	0	0	hsa-miR-7641	-0.07	-0.21	N/A
PIWIL3	ENST00000332271.5	piwi-like RNA-mediated gene silencing 3	22	Sites in UTR	1	0	1	0	0	hsa-miR-7641	-0.07	-0.09	N/A
MCM4	ENST00000523944.1	minichromosome maintenance complex component 4	1525	Sites in UTR	1	0	1	0	1	hsa-miR-7641	-0.07	-0.13	N/A
PBOV1	ENST00000527246.2	prostate and breast cancer overexpressed 1	5	Sites in UTR	1	0	0	1	0	hsa-miR-7641	-0.07	-0.07	N/A
SMEK2	ENST00000272313.5	SMEK homolog 2, suppressor of mek1 (Dictyostelium)	342	Sites in UTR	1	0	1	0	3	hsa-miR-7641	-0.07	-0.07	N/A
TSHZ1	ENST00000322038.5	teashirt zinc finger homeobox 1	174	Sites in UTR	1	0	0	1	0	hsa-miR-7641	-0.07	-0.07	N/A
PXMP4	ENST00000344022.3	peroxisomal membrane protein 4, 24kDa	158	Sites in UTR	1	0	1	0	3	hsa-miR-7641	-0.07	-0.17	N/A
AK2	ENST00000467905.1	adenylate kinase 2	3125	Sites in UTR	1	0	0	1	0	hsa-miR-7641	-0.07	-0.07	N/A
GYG2	ENST00000381163.3	glycogenin 2	67	Sites in UTR	1	0	1	0	0	hsa-miR-7641	-0.07	-0.12	N/A
EIF4EBP2	ENST00000373218.4	eukaryotic translation initiation factor 4E binding protein 2	690	Sites in UTR	1	0	1	0	0	hsa-miR-7641	-0.07	-0.1	N/A
SLFN5	ENST00000299977.4	schlafen family member 5	195	Sites in UTR	1	0	0	1	5	hsa-miR-7641	-0.07	-0.09	N/A
SLC25A25	ENST00000373069.5	solute carrier family 25 (mitochondrial carrier; phosphate carrier), member 25	3454	Sites in UTR	1	0	0	1	0	hsa-miR-7641	-0.07	-0.07	N/A
PTPLAD2	ENST00000495827.2	protein tyrosine phosphatase-like A domain containing 2	17	Sites in UTR	2	2	0	0	2	hsa-miR-7641	-0.07	-0.24	N/A
GALM	ENST00000272252.5	galactose mutarotase (aldose 1-epimerase)	963	Sites in UTR	1	0	1	0	0	hsa-miR-7641	-0.07	-0.08	N/A
RAD23B	ENST00000358015.3	RAD23 homolog B (S. cerevisiae)	1012	Sites in UTR	1	0	1	0	2	hsa-miR-7641	-0.07	-0.13	N/A
PLB1	ENST00000329020.6	phospholipase B1	5	Sites in UTR	1	0	0	1	0	hsa-miR-7641	-0.07	-0.07	N/A
TCF4	ENST00000354452.3	transcription factor 4	394	Sites in UTR	1	0	0	1	0	hsa-miR-7641	-0.07	-0.07	N/A
MPZL2	ENST00000278937.2	myelin protein zero-like 2	260	Sites in UTR	1	0	0	1	0	hsa-miR-7641	-0.07	-0.1	N/A
NLRC5	ENST00000436936.1	NLR family, CARD domain containing 5	47	Sites in UTR	1	0	1	0	1	hsa-miR-7641	-0.07	-0.07	N/A
FGD6	ENST00000343958.4	FYVE, RhoGEF and PH domain containing 6	21	Sites in UTR	1	0	1	0	1	hsa-miR-7641	-0.06	-0.09	N/A
DSTYK	ENST00000367160.4	dual serine/threonine and tyrosine protein kinase	256	Sites in UTR	2	0	2	0	2	hsa-miR-7641	-0.06	-0.07	N/A
HRK	ENST00000257572.5	harakiri, BCL2 interacting protein (contains only BH3 domain)	19	Sites in UTR	1	0	1	0	0	hsa-miR-7641	-0.06	-0.1	N/A
RBBP5	ENST00000264515.6	retinoblastoma binding protein 5	166	Sites in UTR	1	0	0	1	1	hsa-miR-7641	-0.06	-0.08	N/A
NDC1	ENST00000540001.1	NDC1 transmembrane nucleoporin	371	Sites in UTR	2	1	0	1	1	hsa-miR-7641	-0.06	-0.2	N/A
FAF1	ENST00000396153.2	Fas (TNFRSF6) associated factor 1	428	Sites in UTR	1	0	1	0	1	hsa-miR-7641	-0.06	-0.15	N/A
CTBS	ENST00000370630.5	chitobiase, di-N-acetyl-	33	Sites in UTR	3	0	1	2	0	hsa-miR-7641	-0.06	-0.12	N/A
TGFBR1	ENST00000374994.4	transforming growth factor, beta receptor 1	249	Sites in UTR	1	0	1	0	0	hsa-miR-7641	-0.06	-0.07	N/A
USP31	ENST00000219689.7	ubiquitin specific peptidase 31	214	Sites in UTR	2	0	2	0	0	hsa-miR-7641	-0.06	-0.12	N/A
ARL6	ENST00000463745.1	ADP-ribosylation factor-like 6	275	Sites in UTR	1	0	1	0	1	hsa-miR-7641	-0.06	-0.12	N/A
C19orf69	ENST00000378187.2	chromosome 19 open reading frame 69	5	Sites in UTR	1	0	0	1	0	hsa-miR-7641	-0.06	-0.06	N/A
ZNF705G	ENST00000400156.4	zinc finger protein 705G	5	Sites in UTR	1	0	0	1	0	hsa-miR-7641	-0.06	-0.06	N/A
REXO1L1	ENST00000379010.2	REX1, RNA exonuclease 1 homolog (S. cerevisiae)-like 1	5	Sites in UTR	2	0	1	1	0	hsa-miR-7641	-0.06	-0.06	N/A
BRIP1	ENST00000259008.2	BRCA1 interacting protein C-terminal helicase 1	21	Sites in UTR	1	0	1	0	1	hsa-miR-7641	-0.06	-0.13	N/A
TP53BP2	ENST00000391878.2	tumor protein p53 binding protein, 2	1531	Sites in UTR	1	0	1	0	1	hsa-miR-7641	-0.06	-0.28	N/A
SWAP70	ENST00000318950.6	SWAP switching B-cell complex 70kDa subunit	492	Sites in UTR	1	0	1	0	0	hsa-miR-7641	-0.06	-0.06	N/A
ENTPD7	ENST00000370489.4	ectonucleoside triphosphate diphosphohydrolase 7	136	Sites in UTR	1	0	0	1	2	hsa-miR-7641	-0.06	-0.08	N/A
TICRR	ENST00000268138.7	TOPBP1-interacting checkpoint and replication regulator	314	Sites in UTR	1	0	0	1	0	hsa-miR-7641	-0.06	-0.06	N/A
AC004899.1	ENST00000596947.1	Uncharacterized protein	5	Sites in UTR	1	0	0	1	2	hsa-miR-7641	-0.06	-0.06	N/A
CD83	ENST00000379153.3	CD83 molecule	414	Sites in UTR	1	0	0	1	1	hsa-miR-7641	-0.06	-0.06	N/A
GAPVD1	ENST00000470056.1	GTPase activating protein and VPS9 domains 1	1805	Sites in UTR	1	0	1	0	0	hsa-miR-7641	-0.06	-0.17	N/A
CDKL1	ENST00000395834.1	cyclin-dependent kinase-like 1 (CDC2-related kinase)	90	Sites in UTR	1	0	1	0	0	hsa-miR-7641	-0.06	-0.07	N/A
ZNF652	ENST00000362063.2	zinc finger protein 652	33	Sites in UTR	3	0	3	0	2	hsa-miR-7641	-0.06	-0.21	N/A
ZDHHC5	ENST00000287169.3	zinc finger, DHHC-type containing 5	1505	Sites in UTR	1	0	1	0	1	hsa-miR-7641	-0.06	-0.08	N/A
GPRC5A	ENST00000014914.5	G protein-coupled receptor, family C, group 5, member A	341	Sites in UTR	1	0	1	0	3	hsa-miR-7641	-0.06	-0.21	N/A
GABRP	ENST00000518525.1	gamma-aminobutyric acid (GABA) A receptor, pi	5	Sites in UTR	1	0	0	1	0	hsa-miR-7641	-0.06	-0.06	N/A
TMEM168	ENST00000312814.6	transmembrane protein 168	195	Sites in UTR	1	0	0	1	0	hsa-miR-7641	-0.06	-0.07	N/A
CILP	ENST00000261883.4	cartilage intermediate layer protein, nucleotide pyrophosphohydrolase	5	Sites in UTR	1	0	0	1	0	hsa-miR-7641	-0.06	-0.06	N/A
VWC2	ENST00000340652.4	von Willebrand factor C domain containing 2	5	Sites in UTR	2	1	0	1	3	hsa-miR-7641	-0.06	-0.06	N/A
CIDEB	ENST00000554411.1	cell death-inducing DFFA-like effector b	26	Sites in UTR	1	0	0	1	0	hsa-miR-7641	-0.06	-0.06	N/A
CEP57	ENST00000325542.5	centrosomal protein 57kDa	289	Sites in UTR	1	0	0	1	0	hsa-miR-7641	-0.06	-0.08	N/A
NIN	ENST00000389868.3	ninein (GSK3B interacting protein)	594	Sites in UTR	2	0	0	2	1	hsa-miR-7641	-0.06	-0.06	N/A
EED	ENST00000327320.4	embryonic ectoderm development	142	Sites in UTR	1	0	1	0	2	hsa-miR-7641	-0.06	-0.33	N/A
ZNF431	ENST00000311048.7	zinc finger protein 431	93	Sites in UTR	2	0	2	0	2	hsa-miR-7641	-0.06	-0.1	N/A
IRAK3	ENST00000261233.4	interleukin-1 receptor-associated kinase 3	13	Sites in UTR	1	0	1	0	1	hsa-miR-7641	-0.06	-0.07	N/A
ADAMTS1	ENST00000284984.3	ADAM metallopeptidase with thrombospondin type 1 motif, 1	466	Sites in UTR	1	0	1	0	0	hsa-miR-7641	-0.06	-0.08	N/A
SPIB	ENST00000595883.1	Spi-B transcription factor (Spi-1/PU.1 related)	10	Sites in UTR	1	0	1	0	0	hsa-miR-7641	-0.06	-0.12	N/A
ZMIZ1	ENST00000334512.5	zinc finger, MIZ-type containing 1	568	Sites in UTR	1	0	0	1	0	hsa-miR-7641	-0.06	-0.07	N/A
PDHX	ENST00000448838.3	pyruvate dehydrogenase complex, component X	40	Sites in UTR	1	1	0	0	1	hsa-miR-7641	-0.06	-0.22	N/A
CCNB1IP1	ENST00000398160.2	cyclin B1 interacting protein 1, E3 ubiquitin protein ligase	20	Sites in UTR	1	0	1	0	1	hsa-miR-7641	-0.06	-0.1	N/A
OMD	ENST00000375550.4	osteomodulin	5	Sites in UTR	1	0	0	1	1	hsa-miR-7641	-0.06	-0.11	N/A
PADI1	ENST00000375471.4	peptidyl arginine deiminase, type I	5	Sites in UTR	1	0	0	1	0	hsa-miR-7641	-0.06	-0.06	N/A
C2orf44	ENST00000406895.3	chromosome 2 open reading frame 44	104	Sites in UTR	1	0	0	1	0	hsa-miR-7641	-0.06	-0.06	N/A
FXR1	ENST00000357559.4	fragile X mental retardation, autosomal homolog 1	434	Sites in UTR	1	0	0	1	1	hsa-miR-7641	-0.06	-0.06	N/A
XYLT1	ENST00000261381.6	xylosyltransferase I	159	Sites in UTR	1	0	1	0	1	hsa-miR-7641	-0.06	-0.06	N/A
CERK	ENST00000216264.8	ceramide kinase	123	Sites in UTR	1	0	1	0	1	hsa-miR-7641	-0.06	-0.07	N/A
SLC30A10	ENST00000366926.3	solute carrier family 30, member 10	66	Sites in UTR	2	0	2	0	0	hsa-miR-7641	-0.06	-0.22	N/A
CDK5R1	ENST00000313401.3	cyclin-dependent kinase 5, regulatory subunit 1 (p35)	335	Sites in UTR	1	0	0	1	0	hsa-miR-7641	-0.06	-0.06	N/A
ADH5	ENST00000296412.8	alcohol dehydrogenase 5 (class III), chi polypeptide	217	Sites in UTR	2	0	1	1	1	hsa-miR-7641	-0.06	-0.23	N/A
PIGG	ENST00000296306.7	phosphatidylinositol glycan anchor biosynthesis, class G	487	Sites in UTR	1	0	1	0	3	hsa-miR-7641	-0.06	-0.12	N/A
DSCC1	ENST00000313655.4	DNA replication and sister chromatid cohesion 1	802	Sites in UTR	1	0	0	1	0	hsa-miR-7641	-0.06	-0.07	N/A
PRDM16	ENST00000270722.5	PR domain containing 16	64	Sites in UTR	1	0	1	0	0	hsa-miR-7641	-0.06	-0.06	N/A
ARL11	ENST00000282026.1	ADP-ribosylation factor-like 11	5	Sites in UTR	1	0	0	1	0	hsa-miR-7641	-0.06	-0.06	N/A
SPA17	ENST00000532692.1	sperm autoantigenic protein 17	189	Sites in UTR	2	0	2	0	1	hsa-miR-7641	-0.06	-0.39	N/A
DMWD	ENST00000377735.3	dystrophia myotonica, WD repeat containing	229	Sites in UTR	1	0	0	1	0	hsa-miR-7641	-0.06	-0.06	N/A
CCDC62	ENST00000253079.6	coiled-coil domain containing 62	5	Sites in UTR	1	0	0	1	0	hsa-miR-7641	-0.06	-0.06	N/A
B3GNT2	ENST00000301998.4	UDP-GlcNAc:betaGal beta-1,3-N-acetylglucosaminyltransferase 2	1860	Sites in UTR	1	0	0	1	0	hsa-miR-7641	-0.06	-0.06	N/A
DRP2	ENST00000402866.1	dystrophin related protein 2	5	Sites in UTR	1	0	1	0	0	hsa-miR-7641	-0.06	-0.06	N/A
PI15	ENST00000260113.2	peptidase inhibitor 15	12	Sites in UTR	1	0	1	0	0	hsa-miR-7641	-0.06	-0.06	N/A
FAM229B	ENST00000368656.2	family with sequence similarity 229, member B	237	Sites in UTR	3	0	1	2	3	hsa-miR-7641	-0.06	-0.71	N/A
LRRC58	ENST00000295628.3	leucine rich repeat containing 58	940	Sites in UTR	3	0	3	0	2	hsa-miR-7641	-0.06	-0.06	N/A
HAL	ENST00000538703.1	histidine ammonia-lyase	472	Sites in UTR	1	0	0	1	0	hsa-miR-7641	-0.06	-0.06	N/A
STARD4	ENST00000512160.1	StAR-related lipid transfer (START) domain containing 4	767	Sites in UTR	1	0	0	1	0	hsa-miR-7641	-0.06	-0.06	N/A
WWC3	ENST00000380861.4	WWC family member 3	11	Sites in UTR	1	0	0	1	0	hsa-miR-7641	-0.06	-0.06	N/A
UBE3C	ENST00000348165.5	ubiquitin protein ligase E3C	1332	Sites in UTR	1	0	1	0	0	hsa-miR-7641	-0.06	-0.06	N/A
WDR26	ENST00000414423.2	WD repeat domain 26	1229	Sites in UTR	2	1	0	1	0	hsa-miR-7641	-0.06	-0.23	N/A
MRPL44	ENST00000258383.3	mitochondrial ribosomal protein L44	347	Sites in UTR	1	0	0	1	1	hsa-miR-7641	-0.06	-0.07	N/A
SGCD	ENST00000435422.3	sarcoglycan, delta (35kDa dystrophin-associated glycoprotein)	39	Sites in UTR	1	0	1	0	1	hsa-miR-7641	-0.06	-0.07	N/A
MYLK3	ENST00000394809.4	myosin light chain kinase 3	21	Sites in UTR	1	0	1	0	3	hsa-miR-7641	-0.06	-0.06	N/A
UEVLD	ENST00000396197.3	UEV and lactate/malate dehyrogenase domains	39	Sites in UTR	1	0	1	0	1	hsa-miR-7641	-0.06	-0.09	N/A
RFX5	ENST00000290524.4	regulatory factor X, 5 (influences HLA class II expression)	360	Sites in UTR	1	0	1	0	0	hsa-miR-7641	-0.06	-0.1	N/A
PHLDA1	ENST00000602540.1	pleckstrin homology-like domain, family A, member 1	3907	Sites in UTR	2	0	1	1	0	hsa-miR-7641	-0.06	-0.2	N/A
MSH3	ENST00000265081.6	mutS homolog 3	443	Sites in UTR	3	1	2	0	2	hsa-miR-7641	-0.06	-0.26	N/A
PRKAR2A	ENST00000265563.8	protein kinase, cAMP-dependent, regulatory, type II, alpha	583	Sites in UTR	1	0	0	1	0	hsa-miR-7641	-0.06	-0.06	N/A
PLAA	ENST00000397292.3	phospholipase A2-activating protein	416	Sites in UTR	3	1	2	0	0	hsa-miR-7641	-0.06	-0.22	N/A
POTEI	ENST00000451531.2	POTE ankyrin domain family, member I	5	Sites in UTR	1	0	1	0	1	hsa-miR-7641	-0.06	-0.06	N/A
CYP2B6	ENST00000324071.4	cytochrome P450, family 2, subfamily B, polypeptide 6	5	Sites in UTR	1	0	0	1	0	hsa-miR-7641	-0.06	-0.06	N/A
MCTP2	ENST00000357742.4	multiple C2 domains, transmembrane 2	59	Sites in UTR	3	0	3	0	0	hsa-miR-7641	-0.06	-0.3	N/A
KIF3A	ENST00000378746.4	kinesin family member 3A	33	Sites in UTR	1	0	0	1	1	hsa-miR-7641	-0.06	-0.06	N/A
TMPO	ENST00000266732.4	thymopoietin	3196	Sites in UTR	1	0	0	1	1	hsa-miR-7641	-0.06	-0.06	N/A
COL14A1	ENST00000297848.3	collagen, type XIV, alpha 1	117	Sites in UTR	1	0	1	0	0	hsa-miR-7641	-0.06	-0.06	N/A
ASIC1	ENST00000228468.4	acid-sensing (proton-gated) ion channel 1	111	Sites in UTR	1	0	1	0	0	hsa-miR-7641	-0.06	-0.1	N/A
ERCC4	ENST00000311895.7	excision repair cross-complementing rodent repair deficiency, complementation group 4	261	Sites in UTR	1	0	0	1	1	hsa-miR-7641	-0.06	-0.06	N/A
FAM210B	ENST00000371384.3	family with sequence similarity 210, member B	55	Sites in UTR	1	0	1	0	1	hsa-miR-7641	-0.06	-0.14	N/A
PARP14	ENST00000474629.2	poly (ADP-ribose) polymerase family, member 14	502	Sites in UTR	1	0	1	0	0	hsa-miR-7641	-0.06	-0.06	N/A
TANC2	ENST00000424789.2	tetratricopeptide repeat, ankyrin repeat and coiled-coil containing 2	155	Sites in UTR	3	0	3	0	0	hsa-miR-7641	-0.06	-0.06	N/A
VHLL	ENST00000339922.3	von Hippel-Lindau tumor suppressor-like	18	Sites in UTR	1	0	0	1	3	hsa-miR-7641	-0.06	-0.07	N/A
TPRA1	ENST00000296210.7	transmembrane protein, adipocyte asscociated 1	44	Sites in UTR	2	1	1	0	0	hsa-miR-7641	-0.06	-0.42	N/A
MBNL3	ENST00000370839.3	muscleblind-like splicing regulator 3	593	Sites in UTR	1	1	0	0	3	hsa-miR-7641	-0.06	-0.07	N/A
CYP20A1	ENST00000356079.4	cytochrome P450, family 20, subfamily A, polypeptide 1	170	Sites in UTR	3	0	2	1	4	hsa-miR-7641	-0.06	-0.14	N/A
OSER1	ENST00000372970.2	oxidative stress responsive serine-rich 1	1082	Sites in UTR	1	0	0	1	0	hsa-miR-7641	-0.06	-0.1	N/A
KIAA1875	ENST00000323662.8	KIAA1875	5	Sites in UTR	1	0	1	0	0	hsa-miR-7641	-0.06	-0.06	N/A
C18orf63	ENST00000579455.1	chromosome 18 open reading frame 63	5	Sites in UTR	2	0	0	2	0	hsa-miR-7641	-0.06	-0.06	N/A
ZNF589	ENST00000427617.2	zinc finger protein 589	20	Sites in UTR	1	0	1	0	1	hsa-miR-7641	-0.06	-0.08	N/A
TFEC	ENST00000265440.7	transcription factor EC	5	Sites in UTR	3	0	0	3	1	hsa-miR-7641	-0.06	-0.06	N/A
LMBRD2	ENST00000296603.4	LMBR1 domain containing 2	211	Sites in UTR	1	0	0	1	1	hsa-miR-7641	-0.06	-0.06	N/A
CYP2C18	ENST00000285979.6	cytochrome P450, family 2, subfamily C, polypeptide 18	5	Sites in UTR	1	0	0	1	1	hsa-miR-7641	-0.06	-0.06	N/A
SNRPD3	ENST00000215829.3	small nuclear ribonucleoprotein D3 polypeptide 18kDa	3251	Sites in UTR	1	0	1	0	3	hsa-miR-7641	-0.06	-0.18	N/A
GAB3	ENST00000369575.3	GRB2-associated binding protein 3	39	Sites in UTR	2	1	0	1	0	hsa-miR-7641	-0.06	-0.06	N/A
MRO	ENST00000428869.2	maestro	11	Sites in UTR	1	0	1	0	1	hsa-miR-7641	-0.06	-0.08	N/A
PTTG1IP	ENST00000397887.3	pituitary tumor-transforming 1 interacting protein	1170	Sites in UTR	1	0	0	1	1	hsa-miR-7641	-0.06	-0.06	N/A
CYB5D1	ENST00000571846.1	cytochrome b5 domain containing 1	546	Sites in UTR	1	0	0	1	0	hsa-miR-7641	-0.06	-0.06	N/A
POU2F1	ENST00000367866.2	POU class 2 homeobox 1	83	Sites in UTR	3	0	2	1	0	hsa-miR-7641	-0.06	-0.06	N/A
ZCCHC17	ENST00000344147.5	zinc finger, CCHC domain containing 17	100	Sites in UTR	1	0	1	0	2	hsa-miR-7641	-0.06	-0.2	N/A
LIN28B	ENST00000345080.4	lin-28 homolog B (C. elegans)	118	Sites in UTR	3	0	0	3	0	hsa-miR-7641	-0.06	-0.06	N/A
ZNFX1	ENST00000371752.1	zinc finger, NFX1-type containing 1	41	Sites in UTR	1	0	1	0	0	hsa-miR-7641	-0.06	-0.06	N/A
IL16	ENST00000394660.2	interleukin 16	5	Sites in UTR	1	0	1	0	0	hsa-miR-7641	-0.06	-0.06	N/A
EFNB3	ENST00000226091.2	ephrin-B3	5	Sites in UTR	1	0	0	1	0	hsa-miR-7641	-0.06	-0.06	N/A
C17orf103	ENST00000399011.2	chromosome 17 open reading frame 103	54	Sites in UTR	1	0	1	0	0	hsa-miR-7641	-0.06	-0.06	N/A
FAM83B	ENST00000306858.7	family with sequence similarity 83, member B	140	Sites in UTR	1	0	0	1	0	hsa-miR-7641	-0.06	-0.06	N/A
SLC17A5	ENST00000355773.5	solute carrier family 17 (acidic sugar transporter), member 5	166	Sites in UTR	1	0	1	0	2	hsa-miR-7641	-0.06	-0.12	N/A
NPBWR1	ENST00000331251.3	neuropeptides B/W receptor 1	25	Sites in UTR	1	0	0	1	1	hsa-miR-7641	-0.06	-0.07	N/A
PGBD4	ENST00000397766.2	piggyBac transposable element derived 4	136	Sites in UTR	3	0	2	1	1	hsa-miR-7641	-0.06	-0.06	N/A
MYO19	ENST00000431794.3	myosin XIX	615	Sites in UTR	1	0	0	1	0	hsa-miR-7641	-0.06	-0.06	N/A
HNRNPUL2	ENST00000301785.5	heterogeneous nuclear ribonucleoprotein U-like 2	2321	Sites in UTR	1	0	1	0	0	hsa-miR-7641	-0.06	-0.18	N/A
ZNF75A	ENST00000574298.1	zinc finger protein 75a	145	Sites in UTR	1	0	0	1	1	hsa-miR-7641	-0.06	-0.08	N/A
CCSAP	ENST00000366687.1	centriole, cilia and spindle-associated protein	1210	Sites in UTR	1	0	0	1	2	hsa-miR-7641	-0.06	-0.06	N/A
MYOZ2	ENST00000307128.5	myozenin 2	5	Sites in UTR	2	0	1	1	0	hsa-miR-7641	-0.06	-0.14	N/A
RPS6	ENST00000380394.4	ribosomal protein S6	380	Sites in UTR	1	0	1	0	1	hsa-miR-7641	-0.06	-0.26	N/A
TNPO1	ENST00000337273.5	transportin 1	2041	Sites in UTR	1	0	1	0	0	hsa-miR-7641	-0.06	-0.09	N/A
IL18R1	ENST00000409599.1	interleukin 18 receptor 1	40	Sites in UTR	1	0	0	1	0	hsa-miR-7641	-0.06	-0.06	N/A
PDE7A	ENST00000401827.3	phosphodiesterase 7A	84	Sites in UTR	2	0	0	2	1	hsa-miR-7641	-0.06	-0.06	N/A
TENM3	ENST00000511685.1	teneurin transmembrane protein 3	30	Sites in UTR	1	0	1	0	0	hsa-miR-7641	-0.06	-0.06	N/A
SHROOM4	ENST00000376020.2	shroom family member 4	5	Sites in UTR	3	1	0	2	1	hsa-miR-7641	-0.06	-0.07	N/A
THAP6	ENST00000311638.3	THAP domain containing 6	24	Sites in UTR	1	0	1	0	2	hsa-miR-7641	-0.06	-0.07	N/A
HDAC9	ENST00000405010.3	histone deacetylase 9	13	Sites in UTR	1	0	1	0	0	hsa-miR-7641	-0.05	-0.14	N/A
DGKE	ENST00000284061.3	diacylglycerol kinase, epsilon 64kDa	470	Sites in UTR	2	0	1	1	2	hsa-miR-7641	-0.05	-0.06	N/A
IFNAR1	ENST00000270139.3	interferon (alpha, beta and omega) receptor 1	372	Sites in UTR	2	0	1	1	2	hsa-miR-7641	-0.05	-0.06	N/A
TGM2	ENST00000361475.2	transglutaminase 2	731	Sites in UTR	1	0	1	0	0	hsa-miR-7641	-0.05	-0.06	N/A
TWIST1	ENST00000242261.5	twist basic helix-loop-helix transcription factor 1	190	Sites in UTR	1	0	1	0	0	hsa-miR-7641	-0.05	-0.17	N/A
DGKH	ENST00000261491.5	diacylglycerol kinase, eta	46	Sites in UTR	3	1	2	0	6	hsa-miR-7641	-0.05	-0.09	N/A
KIAA1549	ENST00000440172.1	KIAA1549	508	Sites in UTR	3	1	1	1	1	hsa-miR-7641	-0.05	-0.06	N/A
TRNAU1AP	ENST00000373830.3	tRNA selenocysteine 1 associated protein 1	763	Sites in UTR	1	0	1	0	0	hsa-miR-7641	-0.05	-0.32	N/A
TUBGCP4	ENST00000564079.1	tubulin, gamma complex associated protein 4	129	Sites in UTR	1	1	0	0	1	hsa-miR-7641	-0.05	-0.27	N/A
UBE2J1	ENST00000435041.2	ubiquitin-conjugating enzyme E2, J1	1318	Sites in UTR	1	0	1	0	2	hsa-miR-7641	-0.05	-0.21	N/A
SLC25A45	ENST00000527174.1	solute carrier family 25, member 45	67	Sites in UTR	1	1	0	0	3	hsa-miR-7641	-0.05	-0.07	N/A
SCN4B	ENST00000324727.4	sodium channel, voltage-gated, type IV, beta subunit	13	Sites in UTR	1	0	0	1	0	hsa-miR-7641	-0.05	-0.05	N/A
ACSBG1	ENST00000258873.4	acyl-CoA synthetase bubblegum family member 1	5	Sites in UTR	1	0	1	0	1	hsa-miR-7641	-0.05	-0.05	N/A
TP53I11	ENST00000531928.2	tumor protein p53 inducible protein 11	99	Sites in UTR	1	0	0	1	0	hsa-miR-7641	-0.05	-0.05	N/A
RSPH9	ENST00000372163.4	radial spoke head 9 homolog (Chlamydomonas)	13	Sites in UTR	1	0	1	0	1	hsa-miR-7641	-0.05	-0.15	N/A
THSD7A	ENST00000423059.4	thrombospondin, type I, domain containing 7A	5	Sites in UTR	1	0	1	0	0	hsa-miR-7641	-0.05	-0.05	N/A
FLJ27365	ENST00000360737.3	hsa-mir-4763	74	Sites in UTR	1	1	0	0	0	hsa-miR-7641	-0.05	-0.05	N/A
OXNAD1	ENST00000285083.5	oxidoreductase NAD-binding domain containing 1	230	Sites in UTR	2	0	2	0	0	hsa-miR-7641	-0.05	-0.3	N/A
IL6ST	ENST00000381287.4	interleukin 6 signal transducer (gp130, oncostatin M receptor)	213	Sites in UTR	1	0	0	1	3	hsa-miR-7641	-0.05	-0.05	N/A
DMBX1	ENST00000360032.3	diencephalon/mesencephalon homeobox 1	31	Sites in UTR	1	0	1	0	0	hsa-miR-7641	-0.05	-0.05	N/A
AL590483.1	ENST00000598000.1	Uncharacterized protein; cDNA FLJ42623 fis, clone BRACE3015894	5	Sites in UTR	1	0	1	0	0	hsa-miR-7641	-0.05	-0.05	N/A
TEX261	ENST00000272438.4	testis expressed 261	359	Sites in UTR	1	0	1	0	2	hsa-miR-7641	-0.05	-0.07	N/A
SLC35E1	ENST00000595753.1	solute carrier family 35, member E1	4273	Sites in UTR	2	0	1	1	0	hsa-miR-7641	-0.05	-0.06	N/A
RIMS2	ENST00000507740.1	regulating synaptic membrane exocytosis 2	8	Sites in UTR	1	0	1	0	0	hsa-miR-7641	-0.05	-0.09	N/A
VKORC1L1	ENST00000360768.3	vitamin K epoxide reductase complex, subunit 1-like 1	2291	Sites in UTR	2	0	2	0	2	hsa-miR-7641	-0.05	-0.14	N/A
SOX17	ENST00000297316.4	SRY (sex determining region Y)-box 17	65	Sites in UTR	2	0	0	2	0	hsa-miR-7641	-0.05	-0.12	N/A
RP11-315D16.2	ENST00000562767.1	Uncharacterized protein	304	Sites in UTR	1	0	1	0	1	hsa-miR-7641	-0.05	-0.27	N/A
LACE1	ENST00000368977.4	lactation elevated 1	42	Sites in UTR	1	1	0	0	0	hsa-miR-7641	-0.05	-0.16	N/A
XXYLT1	ENST00000310380.6	xyloside xylosyltransferase 1	1052	Sites in UTR	2	0	2	0	1	hsa-miR-7641	-0.05	-0.15	N/A
SOCS6	ENST00000397942.3	suppressor of cytokine signaling 6	140	Sites in UTR	1	0	1	0	0	hsa-miR-7641	-0.05	-0.09	N/A
SYS1	ENST00000243918.5	SYS1 Golgi-localized integral membrane protein homolog (S. cerevisiae)	384	Sites in UTR	1	0	1	0	0	hsa-miR-7641	-0.05	-0.12	N/A
ZDHHC9	ENST00000357166.6	zinc finger, DHHC-type containing 9	1203	Sites in UTR	1	0	1	0	0	hsa-miR-7641	-0.05	-0.18	N/A
NIPAL2	ENST00000341166.3	NIPA-like domain containing 2	7	Sites in UTR	1	0	1	0	2	hsa-miR-7641	-0.05	-0.05	N/A
NECAB1	ENST00000417640.2	N-terminal EF-hand calcium binding protein 1	5	Sites in UTR	1	0	0	1	0	hsa-miR-7641	-0.05	-0.05	N/A
DDX58	ENST00000379882.1	DEAD (Asp-Glu-Ala-Asp) box polypeptide 58	36	Sites in UTR	1	1	0	0	0	hsa-miR-7641	-0.05	-0.05	N/A
AASS	ENST00000393376.1	aminoadipate-semialdehyde synthase	72	Sites in UTR	1	0	1	0	1	hsa-miR-7641	-0.05	-0.12	N/A
BRPF3	ENST00000357641.6	bromodomain and PHD finger containing, 3	7032	Sites in UTR	1	0	1	0	0	hsa-miR-7641	-0.05	-0.05	N/A
NAV1	ENST00000295624.6	neuron navigator 1	702	Sites in UTR	1	0	1	0	2	hsa-miR-7641	-0.05	-0.05	N/A
CTNND1	ENST00000524630.1	catenin (cadherin-associated protein), delta 1	743	Sites in UTR	1	1	0	0	0	hsa-miR-7641	-0.05	-0.13	N/A
TMEM39A	ENST00000319172.5	transmembrane protein 39A	1088	Sites in UTR	1	1	0	0	0	hsa-miR-7641	-0.05	-0.15	N/A
CECR1	ENST00000399839.1	cat eye syndrome chromosome region, candidate 1	46	Sites in UTR	1	0	0	1	0	hsa-miR-7641	-0.05	-0.05	N/A
XK	ENST00000378616.3	X-linked Kx blood group (McLeod syndrome)	39	Sites in UTR	1	0	0	1	2	hsa-miR-7641	-0.05	-0.05	N/A
DCAF4L1	ENST00000333141.5	DDB1 and CUL4 associated factor 4-like 1	5	Sites in UTR	1	0	0	1	4	hsa-miR-7641	-0.05	-0.05	N/A
DKK3	ENST00000396505.2	dickkopf WNT signaling pathway inhibitor 3	5725	Sites in UTR	4	1	0	3	0	hsa-miR-7641	-0.05	-0.19	N/A
KCNQ3	ENST00000388996.4	potassium voltage-gated channel, KQT-like subfamily, member 3	5	Sites in UTR	4	0	0	4	1	hsa-miR-7641	-0.05	-0.05	N/A
ITPRIP	ENST00000337478.1	inositol 1,4,5-trisphosphate receptor interacting protein	1138	Sites in UTR	1	0	1	0	0	hsa-miR-7641	-0.05	-0.05	N/A
TCF7	ENST00000518915.1	transcription factor 7 (T-cell specific, HMG-box)	883	Sites in UTR	1	0	0	1	1	hsa-miR-7641	-0.05	-0.05	N/A
ZSCAN31	ENST00000439158.1	zinc finger and SCAN domain containing 31	43	Sites in UTR	1	0	0	1	0	hsa-miR-7641	-0.05	-0.06	N/A
ZNF487	ENST00000437590.2	zinc finger protein 487	20	Sites in UTR	1	0	1	0	0	hsa-miR-7641	-0.05	-0.07	N/A
KIAA1841	ENST00000402291.1	KIAA1841	62	Sites in UTR	1	0	1	0	1	hsa-miR-7641	-0.05	-0.12	N/A
LIPH	ENST00000296252.4	lipase, member H	18	Sites in UTR	1	0	1	0	0	hsa-miR-7641	-0.05	-0.06	N/A
YKT6	ENST00000223369.2	YKT6 v-SNARE homolog (S. cerevisiae)	2409	Sites in UTR	1	0	0	1	0	hsa-miR-7641	-0.05	-0.05	N/A
NAA40	ENST00000377793.4	N(alpha)-acetyltransferase 40, NatD catalytic subunit	217	Sites in UTR	1	0	1	0	1	hsa-miR-7641	-0.05	-0.08	N/A
SYT15	ENST00000374323.4	synaptotagmin XV	5	Sites in UTR	1	0	0	1	2	hsa-miR-7641	-0.05	-0.05	N/A
CHIC1	ENST00000373504.6	cysteine-rich hydrophobic domain 1	16	Sites in UTR	1	0	1	0	1	hsa-miR-7641	-0.05	-0.17	N/A
ISG20L2	ENST00000313146.6	interferon stimulated exonuclease gene 20kDa-like 2	89	Sites in UTR	1	0	1	0	1	hsa-miR-7641	-0.05	-0.05	N/A
PRRT3	ENST00000412055.1	proline-rich transmembrane protein 3	17	Sites in UTR	1	0	1	0	0	hsa-miR-7641	-0.05	-0.05	N/A
LPP	ENST00000312675.4	LIM domain containing preferred translocation partner in lipoma	1894	Sites in UTR	2	0	2	0	1	hsa-miR-7641	-0.05	-0.05	N/A
CSGALNACT1	ENST00000454498.2	chondroitin sulfate N-acetylgalactosaminyltransferase 1	77	Sites in UTR	1	0	0	1	0	hsa-miR-7641	-0.05	-0.05	N/A
MAT2B	ENST00000518095.1	methionine adenosyltransferase II, beta	1901	Sites in UTR	1	0	0	1	1	hsa-miR-7641	-0.05	-0.05	N/A
ATP1B3	ENST00000539728.1	ATPase, Na+/K+ transporting, beta 3 polypeptide	269	Sites in UTR	1	0	1	0	1	hsa-miR-7641	-0.05	-0.14	N/A
CXXC4	ENST00000394767.2	CXXC finger protein 4	121	Sites in UTR	1	0	1	0	0	hsa-miR-7641	-0.05	-0.08	N/A
MRPS10	ENST00000053468.3	mitochondrial ribosomal protein S10	63	Sites in UTR	2	0	0	2	1	hsa-miR-7641	-0.05	-0.13	N/A
ZNF700	ENST00000482090.1	zinc finger protein 700	105	Sites in UTR	1	0	0	1	0	hsa-miR-7641	-0.05	-0.14	N/A
MKLN1	ENST00000352689.6	muskelin 1, intracellular mediator containing kelch motifs	477	Sites in UTR	2	0	1	1	0	hsa-miR-7641	-0.05	-0.08	N/A
COX5A	ENST00000322347.6	cytochrome c oxidase subunit Va	222	Sites in UTR	1	0	0	1	0	hsa-miR-7641	-0.05	-0.07	N/A
YME1L1	ENST00000326799.3	YME1-like 1 ATPase	477	Sites in UTR	2	0	2	0	3	hsa-miR-7641	-0.05	-0.09	N/A
OSGEPL1	ENST00000519810.1	O-sialoglycoprotein endopeptidase-like 1	71	Sites in UTR	1	1	0	0	1	hsa-miR-7641	-0.05	-0.47	N/A
DPH1	ENST00000263083.6	diphthamide biosynthesis 1	2807	Sites in UTR	1	0	0	1	1	hsa-miR-7641	-0.05	-0.06	N/A
IRGQ	ENST00000422989.1	immunity-related GTPase family, Q	62	Sites in UTR	1	0	1	0	2	hsa-miR-7641	-0.05	-0.09	N/A
KIF1B	ENST00000377086.1	kinesin family member 1B	234	Sites in UTR	2	0	2	0	1	hsa-miR-7641	-0.05	-0.05	N/A
GPR61	ENST00000527748.1	G protein-coupled receptor 61	5	Sites in UTR	1	1	0	0	1	hsa-miR-7641	-0.05	-0.05	N/A
KSR2	ENST00000425217.1	kinase suppressor of ras 2	22	Sites in UTR	3	0	2	1	1	hsa-miR-7641	-0.05	-0.05	N/A
CACNA1E	ENST00000526775.1	calcium channel, voltage-dependent, R type, alpha 1E subunit	5	Sites in UTR	3	0	2	1	0	hsa-miR-7641	-0.05	-0.05	N/A
CNST	ENST00000366513.4	consortin, connexin sorting protein	303	Sites in UTR	1	0	0	1	1	hsa-miR-7641	-0.05	-0.05	N/A
IGF2BP3	ENST00000258729.3	insulin-like growth factor 2 mRNA binding protein 3	30	Sites in UTR	1	0	0	1	0	hsa-miR-7641	-0.05	-0.05	N/A
ROCK1	ENST00000399799.2	Rho-associated, coiled-coil containing protein kinase 1	7	Sites in UTR	2	1	1	0	1	hsa-miR-7641	-0.05	-0.05	N/A
SYNCRIP	ENST00000355238.6	synaptotagmin binding, cytoplasmic RNA interacting protein	4864	Sites in UTR	2	0	1	1	2	hsa-miR-7641	-0.05	-0.12	N/A
PIWIL2	ENST00000356766.6	piwi-like RNA-mediated gene silencing 2	5	Sites in UTR	2	1	1	0	1	hsa-miR-7641	-0.05	-0.05	N/A
AGFG1	ENST00000310078.8	ArfGAP with FG repeats 1	2019	Sites in UTR	1	0	1	0	1	hsa-miR-7641	-0.05	-0.05	N/A
LRRD1	ENST00000343318.5	leucine-rich repeats and death domain containing 1	9	Sites in UTR	1	0	0	1	2	hsa-miR-7641	-0.05	-0.12	N/A
GLCE	ENST00000559420.2	glucuronic acid epimerase	25	Sites in UTR	1	0	0	1	1	hsa-miR-7641	-0.05	-0.07	N/A
AAK1	ENST00000409085.4	AP2 associated kinase 1	27	Sites in UTR	3	0	1	2	1	hsa-miR-7641	-0.05	-0.1	N/A
C2CD2L	ENST00000336702.3	C2CD2-like	13	Sites in UTR	1	1	0	0	0	hsa-miR-7641	-0.05	-0.13	N/A
TMEM251	ENST00000415050.2	transmembrane protein 251	14	Sites in UTR	2	1	0	1	3	hsa-miR-7641	-0.05	-0.25	N/A
SLC35D1	ENST00000235345.5	solute carrier family 35 (UDP-GlcA/UDP-GalNAc transporter), member D1	186	Sites in UTR	1	0	1	0	0	hsa-miR-7641	-0.05	-0.22	N/A
PCGF5	ENST00000336126.5	polycomb group ring finger 5	176	Sites in UTR	2	0	2	0	1	hsa-miR-7641	-0.05	-0.21	N/A
HAPLN1	ENST00000274341.4	hyaluronan and proteoglycan link protein 1	5	Sites in UTR	1	0	0	1	0	hsa-miR-7641	-0.05	-0.05	N/A
CD84	ENST00000534968.1	CD84 molecule	5	Sites in UTR	2	0	2	0	3	hsa-miR-7641	-0.05	-0.05	N/A
MAPK9	ENST00000452135.2	mitogen-activated protein kinase 9	655	Sites in UTR	1	0	1	0	1	hsa-miR-7641	-0.05	-0.17	N/A
IMPAD1	ENST00000262644.4	inositol monophosphatase domain containing 1	1488	Sites in UTR	1	1	0	0	1	hsa-miR-7641	-0.05	-0.13	N/A
MFAP2	ENST00000375534.3	microfibrillar-associated protein 2	10	Sites in UTR	1	0	0	1	0	hsa-miR-7641	-0.05	-0.1	N/A
TMEM65	ENST00000297632.6	transmembrane protein 65	769	Sites in UTR	1	0	1	0	2	hsa-miR-7641	-0.05	-0.14	N/A
RORA	ENST00000335670.6	RAR-related orphan receptor A	102	Sites in UTR	2	0	1	1	1	hsa-miR-7641	-0.05	-0.06	N/A
TMED7-TICAM2	ENST00000333314.3	TMED7-TICAM2 readthrough	202	Sites in UTR	1	0	1	0	0	hsa-miR-7641	-0.05	-0.07	N/A
SYTL3	ENST00000367081.3	synaptotagmin-like 3	16	Sites in UTR	1	0	1	0	0	hsa-miR-7641	-0.05	-0.09	N/A
OSBPL2	ENST00000358053.2	oxysterol binding protein-like 2	283	Sites in UTR	1	0	1	0	0	hsa-miR-7641	-0.05	-0.06	N/A
DR1	ENST00000370272.4	down-regulator of transcription 1, TBP-binding (negative cofactor 2)	2994	Sites in UTR	3	0	1	2	1	hsa-miR-7641	-0.05	-0.17	N/A
TMEM150C	ENST00000515780.2	transmembrane protein 150C	8	Sites in UTR	1	0	1	0	0	hsa-miR-7641	-0.05	-0.05	N/A
TAOK1	ENST00000261716.3	TAO kinase 1	164	Sites in UTR	2	0	1	1	5	hsa-miR-7641	-0.05	-0.05	N/A
SELL	ENST00000236147.4	selectin L	5	Sites in UTR	1	0	0	1	0	hsa-miR-7641	-0.05	-0.05	N/A
SHQ1	ENST00000325599.8	SHQ1, H/ACA ribonucleoprotein assembly factor	29	Sites in UTR	1	0	0	1	0	hsa-miR-7641	-0.05	-0.05	N/A
PNISR	ENST00000369239.5	PNN-interacting serine/arginine-rich protein	600	Sites in UTR	3	0	0	3	1	hsa-miR-7641	-0.05	-0.1	N/A
ST6GAL1	ENST00000169298.3	ST6 beta-galactosamide alpha-2,6-sialyltranferase 1	549	Sites in UTR	1	0	1	0	0	hsa-miR-7641	-0.05	-0.05	N/A
C5orf63	ENST00000535381.1	chromosome 5 open reading frame 63	42	Sites in UTR	1	0	0	1	0	hsa-miR-7641	-0.05	-0.15	N/A
POLR1A	ENST00000263857.6	polymerase (RNA) I polypeptide A, 194kDa	675	Sites in UTR	1	0	1	0	2	hsa-miR-7641	-0.05	-0.05	N/A
CLPB	ENST00000294053.3	ClpB caseinolytic peptidase B homolog (E. coli)	476	Sites in UTR	2	1	1	0	2	hsa-miR-7641	-0.05	-0.17	N/A
WDR48	ENST00000302313.5	WD repeat domain 48	638	Sites in UTR	1	0	1	0	0	hsa-miR-7641	-0.05	-0.16	N/A
ARPP19	ENST00000566423.1	cAMP-regulated phosphoprotein, 19kDa	1316	Sites in UTR	1	0	1	0	3	hsa-miR-7641	-0.05	-0.16	N/A
RAD9B	ENST00000409425.1	RAD9 homolog B (S. pombe)	10	Sites in UTR	1	0	0	1	0	hsa-miR-7641	-0.05	-0.05	N/A
TMEM239	ENST00000380593.4	CDNA FLJ26142 fis, clone TST04526; Transmembrane protein 239; Uncharacterized protein	5	Sites in UTR	1	0	0	1	0	hsa-miR-7641	-0.05	-0.05	N/A
GOLIM4	ENST00000470487.1	golgi integral membrane protein 4	48	Sites in UTR	1	0	0	1	0	hsa-miR-7641	-0.05	-0.05	N/A
BHMT2	ENST00000255192.3	betaine--homocysteine S-methyltransferase 2	297	Sites in UTR	1	0	1	0	3	hsa-miR-7641	-0.05	-0.14	N/A
ZNF620	ENST00000314529.6	zinc finger protein 620	78	Sites in UTR	1	1	0	0	3	hsa-miR-7641	-0.05	-0.07	N/A
OPN5	ENST00000371211.2	opsin 5	5	Sites in UTR	1	0	1	0	0	hsa-miR-7641	-0.05	-0.05	N/A
PNP	ENST00000361505.5	purine nucleoside phosphorylase	50	Sites in UTR	1	0	1	0	1	hsa-miR-7641	-0.05	-0.21	N/A
EGLN1	ENST00000366641.3	egl-9 family hypoxia-inducible factor 1	505	Sites in UTR	2	1	0	1	0	hsa-miR-7641	-0.05	-0.26	N/A
FADS1	ENST00000350997.7	fatty acid desaturase 1	1170	Sites in UTR	2	0	2	0	1	hsa-miR-7641	-0.05	-0.16	N/A
WDR91	ENST00000344400.5	WD repeat domain 91	46	Sites in UTR	3	0	1	2	2	hsa-miR-7641	-0.05	-0.19	N/A
UHRF1BP1	ENST00000192788.5	UHRF1 binding protein 1	360	Sites in UTR	3	1	1	1	0	hsa-miR-7641	-0.05	-0.06	N/A
ATG14	ENST00000247178.5	autophagy related 14	25	Sites in UTR	2	0	2	0	0	hsa-miR-7641	-0.05	-0.25	N/A
ZNF799	ENST00000419318.1	zinc finger protein 799	17	Sites in UTR	1	0	1	0	0	hsa-miR-7641	-0.05	-0.07	N/A
MOBP	ENST00000420739.1	myelin-associated oligodendrocyte basic protein	5	Sites in UTR	1	0	1	0	2	hsa-miR-7641	-0.05	-0.17	N/A
SYK	ENST00000375754.4	spleen tyrosine kinase	25	Sites in UTR	1	0	0	1	1	hsa-miR-7641	-0.05	-0.05	N/A
CBY3	ENST00000376974.4	chibby homolog 3 (Drosophila)	3	Sites in UTR	1	0	1	0	0	hsa-miR-7641	-0.05	-0.05	N/A
ZNF525	ENST00000467003.1	zinc finger protein 525	30	Sites in UTR	2	0	1	1	0	hsa-miR-7641	-0.05	-0.05	N/A
MAP3K7	ENST00000369325.3	mitogen-activated protein kinase kinase kinase 7	1172	Sites in UTR	1	0	1	0	0	hsa-miR-7641	-0.05	-0.09	N/A
HECTD1	ENST00000553700.1	HECT domain containing E3 ubiquitin protein ligase 1	34	Sites in UTR	1	0	0	1	0	hsa-miR-7641	-0.05	-0.05	N/A
MAK16	ENST00000360128.6	MAK16 homolog (S. cerevisiae)	97	Sites in UTR	1	0	0	1	0	hsa-miR-7641	-0.05	-0.06	N/A
SLC15A2	ENST00000489711.1	solute carrier family 15 (oligopeptide transporter), member 2	21	Sites in UTR	2	0	2	0	1	hsa-miR-7641	-0.05	-0.1	N/A
ZNF250	ENST00000292579.7	zinc finger protein 250	67	Sites in UTR	12	0	12	0	2	hsa-miR-7641	-0.05	-0.75	N/A
IL17RD	ENST00000296318.7	interleukin 17 receptor D	108	Sites in UTR	2	1	1	0	1	hsa-miR-7641	-0.05	-0.05	N/A
RAB13	ENST00000368575.3	RAB13, member RAS oncogene family	26	Sites in UTR	1	0	1	0	1	hsa-miR-7641	-0.05	-0.1	N/A
FYB	ENST00000351578.6	FYN binding protein	5	Sites in UTR	1	0	0	1	0	hsa-miR-7641	-0.04	-0.04	N/A
IL2RA	ENST00000379959.3	interleukin 2 receptor, alpha	5	Sites in UTR	1	0	0	1	0	hsa-miR-7641	-0.04	-0.04	N/A
PGK1	ENST00000373316.4	phosphoglycerate kinase 1	7680	Sites in UTR	3	0	2	1	2	hsa-miR-7641	-0.04	-0.16	N/A
ELK4	ENST00000357992.4	ELK4, ETS-domain protein (SRF accessory protein 1)	39	Sites in UTR	1	1	0	0	1	hsa-miR-7641	-0.04	-0.08	N/A
VPS26B	ENST00000281187.5	vacuolar protein sorting 26 homolog B (S. pombe)	1236	Sites in UTR	1	0	1	0	0	hsa-miR-7641	-0.04	-0.05	N/A
ZNF285	ENST00000330997.4	zinc finger protein 285	31	Sites in UTR	2	1	0	1	1	hsa-miR-7641	-0.04	-0.24	N/A
TGS1	ENST00000260129.5	trimethylguanosine synthase 1	662	Sites in UTR	1	0	0	1	1	hsa-miR-7641	-0.04	-0.05	N/A
RAB40A	ENST00000372633.1	RAB40A, member RAS oncogene family	7	Sites in UTR	3	0	1	2	0	hsa-miR-7641	-0.04	-0.2	N/A
C10orf2	ENST00000370228.1	chromosome 10 open reading frame 2	17	Sites in UTR	1	0	0	1	0	hsa-miR-7641	-0.04	-0.04	N/A
DTX4	ENST00000227451.3	deltex homolog 4 (Drosophila)	5	Sites in UTR	1	0	1	0	0	hsa-miR-7641	-0.04	-0.04	N/A
POU5F1B	ENST00000465342.2	POU class 5 homeobox 1B	5	Sites in UTR	1	1	0	0	0	hsa-miR-7641	-0.04	-0.04	N/A
CAMK2D	ENST00000296402.5	calcium/calmodulin-dependent protein kinase II delta	938	Sites in UTR	1	0	0	1	0	hsa-miR-7641	-0.04	-0.04	N/A
ATP2B4	ENST00000367218.3	ATPase, Ca++ transporting, plasma membrane 4	7311	Sites in UTR	2	0	2	0	2	hsa-miR-7641	-0.04	-0.04	N/A
CIAO1	ENST00000488633.1	cytosolic iron-sulfur protein assembly 1	1143	Sites in UTR	1	0	1	0	0	hsa-miR-7641	-0.04	-0.11	N/A
C11orf1	ENST00000260276.3	chromosome 11 open reading frame 1	18	Sites in UTR	1	0	1	0	0	hsa-miR-7641	-0.04	-0.16	N/A
USP14	ENST00000261601.7	ubiquitin specific peptidase 14 (tRNA-guanine transglycosylase)	561	Sites in UTR	1	0	1	0	0	hsa-miR-7641	-0.04	-0.1	N/A
RRP36	ENST00000244496.5	ribosomal RNA processing 36 homolog (S. cerevisiae)	748	Sites in UTR	1	1	0	0	2	hsa-miR-7641	-0.04	-0.05	N/A
SAP30	ENST00000296504.3	Sin3A-associated protein, 30kDa	43	Sites in UTR	1	0	1	0	0	hsa-miR-7641	-0.04	-0.29	N/A
SAR1A	ENST00000373242.2	SAR1 homolog A (S. cerevisiae)	253	Sites in UTR	3	0	2	1	0	hsa-miR-7641	-0.04	-0.43	N/A
KIAA0930	ENST00000336156.5	KIAA0930	1107	Sites in UTR	4	0	3	1	1	hsa-miR-7641	-0.04	-0.15	N/A
MAP9	ENST00000311277.4	microtubule-associated protein 9	45	Sites in UTR	4	1	1	2	0	hsa-miR-7641	-0.04	-0.19	N/A
TUBA8	ENST00000330423.3	tubulin, alpha 8	28	Sites in UTR	1	0	1	0	0	hsa-miR-7641	-0.04	-0.27	N/A
ACOT9	ENST00000379303.5	acyl-CoA thioesterase 9	185	Sites in UTR	1	1	0	0	1	hsa-miR-7641	-0.04	-0.06	N/A
C19orf40	ENST00000588258.1	chromosome 19 open reading frame 40	129	Sites in UTR	1	0	1	0	0	hsa-miR-7641	-0.04	-0.13	N/A
ASB8	ENST00000317697.3	ankyrin repeat and SOCS box containing 8	70	Sites in UTR	1	0	0	1	0	hsa-miR-7641	-0.04	-0.09	N/A
INHBA	ENST00000242208.4	inhibin, beta A	1260	Sites in UTR	1	0	0	1	0	hsa-miR-7641	-0.04	-0.04	N/A
GNE	ENST00000396594.3	glucosamine (UDP-N-acetyl)-2-epimerase/N-acetylmannosamine kinase	22	Sites in UTR	1	0	1	0	1	hsa-miR-7641	-0.04	-0.04	N/A
TMEM26	ENST00000399298.3	transmembrane protein 26	10	Sites in UTR	1	0	0	1	0	hsa-miR-7641	-0.04	-0.09	N/A
KCTD18	ENST00000359878.3	potassium channel tetramerization domain containing 18	12	Sites in UTR	1	0	0	1	0	hsa-miR-7641	-0.04	-0.04	N/A
BICD1	ENST00000548411.1	bicaudal D homolog 1 (Drosophila)	205	Sites in UTR	2	0	1	1	0	hsa-miR-7641	-0.04	-0.05	N/A
RNF165	ENST00000269439.7	ring finger protein 165	18	Sites in UTR	1	0	1	0	1	hsa-miR-7641	-0.04	-0.04	N/A
NCMAP	ENST00000374392.2	noncompact myelin associated protein	17	Sites in UTR	1	0	1	0	0	hsa-miR-7641	-0.04	-0.15	N/A
EMR2	ENST00000315576.3	egf-like module containing, mucin-like, hormone receptor-like 2	11	Sites in UTR	1	0	0	1	2	hsa-miR-7641	-0.04	-0.05	N/A
GPATCH2L	ENST00000553588.1	G patch domain containing 2-like	96	Sites in UTR	1	0	0	1	2	hsa-miR-7641	-0.04	-0.05	N/A
ZKSCAN1	ENST00000324306.6	zinc finger with KRAB and SCAN domains 1	1314	Sites in UTR	2	0	1	1	2	hsa-miR-7641	-0.04	-0.04	N/A
ARHGEF39	ENST00000343259.3	Rho guanine nucleotide exchange factor (GEF) 39	141	Sites in UTR	1	0	1	0	1	hsa-miR-7641	-0.04	-0.05	N/A
TGIF2	ENST00000373874.2	TGFB-induced factor homeobox 2	192	Sites in UTR	1	0	0	1	1	hsa-miR-7641	-0.04	-0.05	N/A
MYO1C	ENST00000359786.5	myosin IC	1073	Sites in UTR	1	0	1	0	0	hsa-miR-7641	-0.04	-0.04	N/A
C1QTNF2	ENST00000393975.3	C1q and tumor necrosis factor related protein 2	9	Sites in UTR	1	0	0	1	0	hsa-miR-7641	-0.04	-0.08	N/A
AP003774.4	ENST00000316124.2	HCG1652096, isoform CRA_a; Uncharacterized protein; cDNA FLJ37045 fis, clone BRACE2012185	5	Sites in UTR	1	0	0	1	0	hsa-miR-7641	-0.04	-0.04	N/A
SLC6A5	ENST00000525748.1	solute carrier family 6 (neurotransmitter transporter), member 5	5	Sites in UTR	1	0	1	0	1	hsa-miR-7641	-0.04	-0.04	N/A
GATAD1	ENST00000287957.3	GATA zinc finger domain containing 1	92	Sites in UTR	1	0	1	0	0	hsa-miR-7641	-0.04	-0.08	N/A
ZNF28	ENST00000438150.2	zinc finger protein 28	9	Sites in UTR	1	0	1	0	1	hsa-miR-7641	-0.04	-0.04	N/A
DCTN3	ENST00000447983.2	dynactin 3 (p22)	1816	Sites in UTR	1	0	1	0	0	hsa-miR-7641	-0.04	-0.04	N/A
OPA1	ENST00000392438.3	optic atrophy 1 (autosomal dominant)	962	Sites in UTR	1	0	1	0	0	hsa-miR-7641	-0.04	-0.09	N/A
N4BP2L2	ENST00000267068.3	NEDD4 binding protein 2-like 2	74	Sites in UTR	1	0	1	0	1	hsa-miR-7641	-0.04	-0.16	N/A
DSG2	ENST00000261590.8	desmoglein 2	810	Sites in UTR	1	0	1	0	1	hsa-miR-7641	-0.04	-0.04	N/A
ARL8B	ENST00000419534.2	ADP-ribosylation factor-like 8B	664	Sites in UTR	1	0	0	1	2	hsa-miR-7641	-0.04	-0.05	N/A
VEPH1	ENST00000494677.1	ventricular zone expressed PH domain-containing 1	14	Sites in UTR	1	0	0	1	0	hsa-miR-7641	-0.04	-0.12	N/A
ST6GALNAC3	ENST00000328299.3	ST6 (alpha-N-acetyl-neuraminyl-2,3-beta-galactosyl-1,3)-N-acetylgalactosaminide alpha-2,6-sialyltransferase 3	41	Sites in UTR	1	0	0	1	0	hsa-miR-7641	-0.04	-0.04	N/A
LINC00346	ENST00000538077.1	long intergenic non-protein coding RNA 346	26	Sites in UTR	2	0	1	1	1	hsa-miR-7641	-0.04	-0.18	N/A
MASTL	ENST00000342386.6	microtubule associated serine/threonine kinase-like	317	Sites in UTR	1	0	1	0	1	hsa-miR-7641	-0.04	-0.09	N/A
ZC4H2	ENST00000545618.1	zinc finger, C4H2 domain containing	432	Sites in UTR	1	0	0	1	0	hsa-miR-7641	-0.04	-0.04	N/A
SKIV2L2	ENST00000230640.5	superkiller viralicidic activity 2-like 2 (S. cerevisiae)	1037	Sites in UTR	1	0	0	1	0	hsa-miR-7641	-0.04	-0.1	N/A
DAZAP2	ENST00000412716.3	DAZ associated protein 2	4265	Sites in UTR	1	0	0	1	0	hsa-miR-7641	-0.04	-0.04	N/A
RHOU	ENST00000366691.3	ras homolog family member U	3519	Sites in UTR	1	0	1	0	1	hsa-miR-7641	-0.04	-0.04	N/A
ONECUT2	ENST00000491143.2	one cut homeobox 2	847	Sites in UTR	4	0	1	3	0	hsa-miR-7641	-0.04	-0.05	N/A
ZNF600	ENST00000338230.3	zinc finger protein 600	14	Sites in UTR	1	0	1	0	0	hsa-miR-7641	-0.04	-0.12	N/A
USHBP1	ENST00000252597.3	Usher syndrome 1C binding protein 1	10	Sites in UTR	1	0	1	0	1	hsa-miR-7641	-0.04	-0.08	N/A
PPIC	ENST00000306442.4	peptidylprolyl isomerase C (cyclophilin C)	1030	Sites in UTR	3	1	1	1	2	hsa-miR-7641	-0.04	-0.3	N/A
LZIC	ENST00000377223.1	leucine zipper and CTNNBIP1 domain containing	508	Sites in UTR	1	0	1	0	1	hsa-miR-7641	-0.04	-0.09	N/A
PARK2	ENST00000366898.1	parkin RBR E3 ubiquitin protein ligase	55	Sites in UTR	2	0	1	1	1	hsa-miR-7641	-0.04	-0.04	N/A
PTPRT	ENST00000373187.1	protein tyrosine phosphatase, receptor type, T	5	Sites in UTR	2	1	0	1	0	hsa-miR-7641	-0.04	-0.04	N/A
DCUN1D1	ENST00000292782.4	DCN1, defective in cullin neddylation 1, domain containing 1	267	Sites in UTR	1	0	0	1	0	hsa-miR-7641	-0.04	-0.04	N/A
MYRF	ENST00000278836.5	myelin regulatory factor	131	Sites in UTR	1	0	1	0	0	hsa-miR-7641	-0.04	-0.04	N/A
CREBL2	ENST00000228865.2	cAMP responsive element binding protein-like 2	218	Sites in UTR	1	0	1	0	0	hsa-miR-7641	-0.04	-0.16	N/A
SMCO3	ENST00000316048.2	single-pass membrane protein with coiled-coil domains 3	5	Sites in UTR	1	0	0	1	0	hsa-miR-7641	-0.04	-0.04	N/A
CMKLR1	ENST00000312143.7	chemokine-like receptor 1	5	Sites in UTR	2	1	0	1	1	hsa-miR-7641	-0.04	-0.04	N/A
LRRC2	ENST00000395905.3	leucine rich repeat containing 2	5	Sites in UTR	1	0	1	0	0	hsa-miR-7641	-0.04	-0.04	N/A
GCNT2	ENST00000316170.3	glucosaminyl (N-acetyl) transferase 2, I-branching enzyme (I blood group)	651	Sites in UTR	1	0	1	0	1	hsa-miR-7641	-0.04	-0.04	N/A
GRIK3	ENST00000373091.3	glutamate receptor, ionotropic, kainate 3	7	Sites in UTR	2	0	2	0	0	hsa-miR-7641	-0.04	-0.04	N/A
PKHD1	ENST00000371117.3	polycystic kidney and hepatic disease 1 (autosomal recessive)	5	Sites in UTR	2	0	2	0	0	hsa-miR-7641	-0.04	-0.04	N/A
ZNF773	ENST00000599847.1	zinc finger protein 773	8	Sites in UTR	2	0	0	2	0	hsa-miR-7641	-0.04	-0.04	N/A
UBE2E3	ENST00000410062.4	ubiquitin-conjugating enzyme E2E 3	15	Sites in UTR	1	0	0	1	0	hsa-miR-7641	-0.04	-0.06	N/A
SGK3	ENST00000345714.4	serum/glucocorticoid regulated kinase family, member 3	56	Sites in UTR	1	0	0	1	3	hsa-miR-7641	-0.04	-0.23	N/A
NFIB	ENST00000397575.3	nuclear factor I/B	1149	Sites in UTR	2	1	1	0	1	hsa-miR-7641	-0.04	-0.17	N/A
DCLK1	ENST00000379892.4	doublecortin-like kinase 1	9	Sites in UTR	1	1	0	0	0	hsa-miR-7641	-0.04	-0.09	N/A
SLC30A4	ENST00000261867.4	solute carrier family 30 (zinc transporter), member 4	19	Sites in UTR	1	0	0	1	2	hsa-miR-7641	-0.04	-0.05	N/A
GPR180	ENST00000376958.4	G protein-coupled receptor 180	161	Sites in UTR	2	0	1	1	0	hsa-miR-7641	-0.04	-0.13	N/A
DGAT2	ENST00000228027.7	diacylglycerol O-acyltransferase 2	287	Sites in UTR	1	0	1	0	0	hsa-miR-7641	-0.04	-0.2	N/A
METTL2B	ENST00000480046.1	methyltransferase like 2B	22	Sites in UTR	1	0	1	0	3	hsa-miR-7641	-0.04	-0.18	N/A
ARPC4-TTLL3	ENST00000397256.1	ARPC4-TTLL3 readthrough	10	Sites in UTR	1	0	0	1	1	hsa-miR-7641	-0.04	-0.17	N/A
HEATR3	ENST00000299192.7	HEAT repeat containing 3	119	Sites in UTR	1	0	1	0	0	hsa-miR-7641	-0.04	-0.08	N/A
TICAM2	ENST00000408996.4	toll-like receptor adaptor molecule 2	202	Sites in UTR	1	0	1	0	0	hsa-miR-7641	-0.04	-0.05	N/A
AMIGO1	ENST00000369864.4	adhesion molecule with Ig-like domain 1	167	Sites in UTR	1	0	1	0	0	hsa-miR-7641	-0.04	-0.04	N/A
RSPH3	ENST00000367069.2	radial spoke 3 homolog (Chlamydomonas)	59	Sites in UTR	1	1	0	0	3	hsa-miR-7641	-0.04	-0.04	N/A
PGM2L1	ENST00000298198.4	phosphoglucomutase 2-like 1	183	Sites in UTR	1	0	0	1	0	hsa-miR-7641	-0.04	-0.04	N/A
EPHA10	ENST00000540011.1	EPH receptor A10	11	Sites in UTR	1	0	0	1	0	hsa-miR-7641	-0.04	-0.09	N/A
FBXL18	ENST00000382368.3	F-box and leucine-rich repeat protein 18	92	Sites in UTR	2	0	2	0	1	hsa-miR-7641	-0.04	-0.04	N/A
PPP4R2	ENST00000356692.5	protein phosphatase 4, regulatory subunit 2	310	Sites in UTR	2	0	0	2	0	hsa-miR-7641	-0.04	-0.04	N/A
LRRC3C	ENST00000377924.4	leucine rich repeat containing 3C	9	Sites in UTR	1	0	1	0	0	hsa-miR-7641	-0.04	-0.09	N/A
IFNE	ENST00000448696.3	interferon, epsilon	65	Sites in UTR	2	0	2	0	0	hsa-miR-7641	-0.04	-0.14	N/A
DUSP28	ENST00000405954.1	dual specificity phosphatase 28	84	Sites in UTR	1	0	0	1	0	hsa-miR-7641	-0.04	-0.05	N/A
RDH10	ENST00000240285.5	retinol dehydrogenase 10 (all-trans)	640	Sites in UTR	1	0	0	1	1	hsa-miR-7641	-0.04	-0.05	N/A
CPEB3	ENST00000412050.4	cytoplasmic polyadenylation element binding protein 3	48	Sites in UTR	2	0	1	1	1	hsa-miR-7641	-0.04	-0.04	N/A
DNAL1	ENST00000553645.2	dynein, axonemal, light chain 1	81	Sites in UTR	1	0	1	0	4	hsa-miR-7641	-0.04	-0.14	N/A
MR1	ENST00000367580.5	major histocompatibility complex, class I-related	107	Sites in UTR	3	0	3	0	3	hsa-miR-7641	-0.04	-0.16	N/A
GABRE	ENST00000370328.3	gamma-aminobutyric acid (GABA) A receptor, epsilon	6	Sites in UTR	1	0	0	1	0	hsa-miR-7641	-0.04	-0.04	N/A
ZNF436	ENST00000314011.4	zinc finger protein 436	73	Sites in UTR	3	0	2	1	0	hsa-miR-7641	-0.04	-0.15	N/A
NUDT7	ENST00000564085.1	nudix (nucleoside diphosphate linked moiety X)-type motif 7	50	Sites in UTR	1	0	0	1	0	hsa-miR-7641	-0.04	-0.04	N/A
ZNF429	ENST00000358491.4	zinc finger protein 429	23	Sites in UTR	1	0	1	0	1	hsa-miR-7641	-0.04	-0.04	N/A
PIP5K1A	ENST00000368890.4	phosphatidylinositol-4-phosphate 5-kinase, type I, alpha	3762	Sites in UTR	1	0	1	0	2	hsa-miR-7641	-0.04	-0.04	N/A
HECW2	ENST00000260983.3	HECT, C2 and WW domain containing E3 ubiquitin protein ligase 2	28	Sites in UTR	1	0	1	0	0	hsa-miR-7641	-0.04	-0.04	N/A
C10orf54	ENST00000394957.3	chromosome 10 open reading frame 54	78	Sites in UTR	1	1	0	0	0	hsa-miR-7641	-0.04	-0.18	N/A
WDR12	ENST00000261015.4	WD repeat domain 12	444	Sites in UTR	2	0	1	1	0	hsa-miR-7641	-0.04	-0.12	N/A
KLHL15	ENST00000328046.8	kelch-like family member 15	42	Sites in UTR	2	0	1	1	0	hsa-miR-7641	-0.04	-0.17	N/A
NKAP	ENST00000371410.3	NFKB activating protein	422	Sites in UTR	3	2	0	1	0	hsa-miR-7641	-0.04	-0.07	N/A
RIMKLA	ENST00000431473.3	ribosomal modification protein rimK-like family member A	100	Sites in UTR	2	0	2	0	3	hsa-miR-7641	-0.04	-0.16	N/A
SHC4	ENST00000332408.4	SHC (Src homology 2 domain containing) family, member 4	61	Sites in UTR	1	1	0	0	0	hsa-miR-7641	-0.04	-0.23	N/A
TTLL7	ENST00000260505.8	tubulin tyrosine ligase-like family, member 7	93	Sites in UTR	1	0	1	0	0	hsa-miR-7641	-0.04	-0.04	N/A
HIST1H2BN	ENST00000606613.1	histone cluster 1, H2bn	29	Sites in UTR	1	0	0	1	1	hsa-miR-7641	-0.04	-0.08	N/A
SLC7A8	ENST00000316902.7	solute carrier family 7 (amino acid transporter light chain, L system), member 8	15	Sites in UTR	1	0	1	0	1	hsa-miR-7641	-0.04	-0.04	N/A
PPP2R2C	ENST00000335585.5	protein phosphatase 2, regulatory subunit B, gamma	115	Sites in UTR	1	0	0	1	1	hsa-miR-7641	-0.04	-0.04	N/A
MSANTD3-TMEFF1	ENST00000502978.1	MSANTD3-TMEFF1 readthrough	234	Sites in UTR	1	0	0	1	0	hsa-miR-7641	-0.04	-0.04	N/A
POTEM	ENST00000551509.1	POTE ankyrin domain family, member M	5	Sites in UTR	1	0	0	1	1	hsa-miR-7641	-0.04	-0.04	N/A
POTEG	ENST00000409832.3	POTE ankyrin domain family, member G	5	Sites in UTR	1	0	0	1	0	hsa-miR-7641	-0.04	-0.04	N/A
ALPK3	ENST00000258888.5	alpha-kinase 3	16	Sites in UTR	2	0	1	1	1	hsa-miR-7641	-0.04	-0.04	N/A
HOXB6	ENST00000484302.2	homeobox B6	12	Sites in UTR	1	0	1	0	1	hsa-miR-7641	-0.04	-0.09	N/A
ZRANB3	ENST00000401392.1	zinc finger, RAN-binding domain containing 3	26	Sites in UTR	2	1	1	0	1	hsa-miR-7641	-0.04	-0.08	N/A
ZNF529	ENST00000334116.7	zinc finger protein 529	120	Sites in UTR	1	0	1	0	1	hsa-miR-7641	-0.04	-0.06	N/A
AKAP2	ENST00000374525.1	A kinase (PRKA) anchor protein 2	1287	Sites in UTR	1	0	0	1	0	hsa-miR-7641	-0.04	-0.04	N/A
ZIC1	ENST00000282928.4	Zic family member 1	26	Sites in UTR	2	0	2	0	0	hsa-miR-7641	-0.04	-0.2	N/A
GBP1	ENST00000370473.4	guanylate binding protein 1, interferon-inducible	40	Sites in UTR	1	0	0	1	0	hsa-miR-7641	-0.04	-0.08	N/A
FRK	ENST00000606080.1	fyn-related kinase	37	Sites in UTR	2	0	1	1	2	hsa-miR-7641	-0.04	-0.08	N/A
FBXL2	ENST00000484457.1	F-box and leucine-rich repeat protein 2	12	Sites in UTR	2	1	1	0	1	hsa-miR-7641	-0.04	-0.09	N/A
GIT2	ENST00000355312.3	G protein-coupled receptor kinase interacting ArfGAP 2	924	Sites in UTR	1	0	0	1	0	hsa-miR-7641	-0.04	-0.04	N/A
USP10	ENST00000219473.7	ubiquitin specific peptidase 10	66	Sites in UTR	1	0	0	1	0	hsa-miR-7641	-0.04	-0.04	N/A
GRIN3A	ENST00000361820.3	glutamate receptor, ionotropic, N-methyl-D-aspartate 3A	5	Sites in UTR	1	0	1	0	2	hsa-miR-7641	-0.04	-0.04	N/A
LCAT	ENST00000264005.5	lecithin-cholesterol acyltransferase	19	Sites in UTR	1	0	1	0	0	hsa-miR-7641	-0.04	-0.09	N/A
SREK1IP1	ENST00000513458.4	SREK1-interacting protein 1	145	Sites in UTR	2	0	1	1	0	hsa-miR-7641	-0.04	-0.11	N/A
TBX19	ENST00000367821.3	T-box 19	16	Sites in UTR	1	0	0	1	1	hsa-miR-7641	-0.04	-0.04	N/A
ICAM1	ENST00000264832.3	intercellular adhesion molecule 1	861	Sites in UTR	1	0	0	1	0	hsa-miR-7641	-0.04	-0.06	N/A
DUSP19	ENST00000354221.4	dual specificity phosphatase 19	42	Sites in UTR	1	0	0	1	1	hsa-miR-7641	-0.04	-0.05	N/A
TIGD2	ENST00000317005.2	tigger transposable element derived 2	132	Sites in UTR	1	0	0	1	1	hsa-miR-7641	-0.04	-0.1	N/A
CST3	ENST00000398411.1	cystatin C	11	Sites in UTR	1	0	0	1	0	hsa-miR-7641	-0.04	-0.07	N/A
SIRPA	ENST00000400068.3	signal-regulatory protein alpha	1235	Sites in UTR	1	0	0	1	1	hsa-miR-7641	-0.04	-0.06	N/A
PKIA	ENST00000396418.2	protein kinase (cAMP-dependent, catalytic) inhibitor alpha	542	Sites in UTR	1	0	0	1	4	hsa-miR-7641	-0.04	-0.08	N/A
SP8	ENST00000418710.2	Sp8 transcription factor	95	Sites in UTR	2	0	0	2	0	hsa-miR-7641	-0.04	-0.07	N/A
GNPNAT1	ENST00000216410.3	glucosamine-phosphate N-acetyltransferase 1	429	Sites in UTR	1	0	1	0	1	hsa-miR-7641	-0.04	-0.07	N/A
UHRF1BP1L	ENST00000279907.7	UHRF1 binding protein 1-like	369	Sites in UTR	2	0	1	1	1	hsa-miR-7641	-0.04	-0.05	N/A
NR3C2	ENST00000344721.4	nuclear receptor subfamily 3, group C, member 2	425	Sites in UTR	1	0	0	1	3	hsa-miR-7641	-0.04	-0.04	N/A
VAV3	ENST00000370056.4	vav 3 guanine nucleotide exchange factor	1128	Sites in UTR	1	0	0	1	0	hsa-miR-7641	-0.04	-0.04	N/A
KIF14	ENST00000367350.4	kinesin family member 14	451	Sites in UTR	1	0	1	0	2	hsa-miR-7641	-0.04	-0.04	N/A
RNF170	ENST00000534961.1	ring finger protein 170	203	Sites in UTR	2	0	2	0	3	hsa-miR-7641	-0.04	-0.25	N/A
FAM168A	ENST00000064778.4	family with sequence similarity 168, member A	68	Sites in UTR	1	0	1	0	1	hsa-miR-7641	-0.04	-0.06	N/A
MYH10	ENST00000360416.3	myosin, heavy chain 10, non-muscle	134	Sites in UTR	1	0	0	1	0	hsa-miR-7641	-0.04	-0.04	N/A
COL22A1	ENST00000303045.6	collagen, type XXII, alpha 1	5	Sites in UTR	1	0	1	0	0	hsa-miR-7641	-0.04	-0.04	N/A
AKIRIN1	ENST00000432648.3	akirin 1	798	Sites in UTR	1	0	1	0	4	hsa-miR-7641	-0.03	-0.17	N/A
C11orf57	ENST00000532163.1	chromosome 11 open reading frame 57	207	Sites in UTR	1	0	0	1	0	hsa-miR-7641	-0.03	-0.05	N/A
CHCHD4	ENST00000295767.5	coiled-coil-helix-coiled-coil-helix domain containing 4	8	Sites in UTR	1	0	0	1	0	hsa-miR-7641	-0.03	-0.1	N/A
FOXK1	ENST00000328914.4	forkhead box K1	368	Sites in UTR	2	0	2	0	0	hsa-miR-7641	-0.03	-0.04	N/A
SEC63	ENST00000369002.4	SEC63 homolog (S. cerevisiae)	3181	Sites in UTR	1	0	0	1	1	hsa-miR-7641	-0.03	-0.04	N/A
AIFM1	ENST00000535724.1	apoptosis-inducing factor, mitochondrion-associated, 1	2582	Sites in UTR	1	0	0	1	4	hsa-miR-7641	-0.03	-0.14	N/A
CYP1B1	ENST00000260630.3	cytochrome P450, family 1, subfamily B, polypeptide 1	111	Sites in UTR	1	0	0	1	0	hsa-miR-7641	-0.03	-0.04	N/A
GAB2	ENST00000340149.2	GRB2-associated binding protein 2	627	Sites in UTR	1	0	0	1	0	hsa-miR-7641	-0.03	-0.04	N/A
SOX11	ENST00000322002.3	SRY (sex determining region Y)-box 11	1100	Sites in UTR	1	0	0	1	1	hsa-miR-7641	-0.03	-0.04	N/A
DDX3X	ENST00000399959.2	DEAD (Asp-Glu-Ala-Asp) box helicase 3, X-linked	965	Sites in UTR	1	0	1	0	1	hsa-miR-7641	-0.03	-0.14	N/A
SYAP1	ENST00000380155.3	synapse associated protein 1	2689	Sites in UTR	2	0	1	1	1	hsa-miR-7641	-0.03	-0.15	N/A
PAQR3	ENST00000512733.1	progestin and adipoQ receptor family member III	217	Sites in UTR	1	1	0	0	0	hsa-miR-7641	-0.03	-0.22	N/A
MED13L	ENST00000281928.3	mediator complex subunit 13-like	73	Sites in UTR	2	0	1	1	0	hsa-miR-7641	-0.03	-0.04	N/A
TMEFF1	ENST00000374879.4	transmembrane protein with EGF-like and two follistatin-like domains 1	234	Sites in UTR	1	0	0	1	0	hsa-miR-7641	-0.03	-0.03	N/A
STRIP2	ENST00000249344.2	striatin interacting protein 2	87	Sites in UTR	1	0	1	0	1	hsa-miR-7641	-0.03	-0.04	N/A
UBE2D4	ENST00000222402.3	ubiquitin-conjugating enzyme E2D 4 (putative)	20	Sites in UTR	1	0	1	0	0	hsa-miR-7641	-0.03	-0.1	N/A
LEMD3	ENST00000308330.2	LEM domain containing 3	189	Sites in UTR	1	0	0	1	0	hsa-miR-7641	-0.03	-0.03	N/A
TXNDC15	ENST00000358387.4	thioredoxin domain containing 15	1181	Sites in UTR	1	0	1	0	0	hsa-miR-7641	-0.03	-0.11	N/A
OXA1L	ENST00000285848.5	oxidase (cytochrome c) assembly 1-like	317	Sites in UTR	1	0	1	0	2	hsa-miR-7641	-0.03	-0.08	N/A
PIK3C2A	ENST00000265970.7	phosphatidylinositol-4-phosphate 3-kinase, catalytic subunit type 2 alpha	280	Sites in UTR	3	0	1	2	1	hsa-miR-7641	-0.03	-0.04	N/A
G2E3	ENST00000206595.6	G2/M-phase specific E3 ubiquitin protein ligase	286	Sites in UTR	1	0	0	1	0	hsa-miR-7641	-0.03	-0.04	N/A
IGFBPL1	ENST00000377694.1	insulin-like growth factor binding protein-like 1	13	Sites in UTR	1	0	1	0	0	hsa-miR-7641	-0.03	-0.12	N/A
METTL21A	ENST00000448823.2	methyltransferase like 21A	224	Sites in UTR	2	0	1	1	1	hsa-miR-7641	-0.03	-0.09	N/A
ZNF573	ENST00000590414.2	zinc finger protein 573	12	Sites in UTR	3	0	3	0	0	hsa-miR-7641	-0.03	-0.06	N/A
TRIM66	ENST00000299550.6	tripartite motif containing 66	33	Sites in UTR	2	0	2	0	2	hsa-miR-7641	-0.03	-0.04	N/A
NCKAP1	ENST00000361354.4	NCK-associated protein 1	700	Sites in UTR	4	0	2	2	4	hsa-miR-7641	-0.03	-0.09	N/A
HPSE	ENST00000311412.5	heparanase	37	Sites in UTR	1	0	1	0	1	hsa-miR-7641	-0.03	-0.06	N/A
PRKAR1B	ENST00000537384.1	protein kinase, cAMP-dependent, regulatory, type I, beta	695	Sites in UTR	1	0	0	1	0	hsa-miR-7641	-0.03	-0.03	N/A
CCDC73	ENST00000531481.1	coiled-coil domain containing 73	5	Sites in UTR	1	0	0	1	0	hsa-miR-7641	-0.03	-0.03	N/A
LIFR	ENST00000263409.4	leukemia inhibitory factor receptor alpha	44	Sites in UTR	2	0	1	1	0	hsa-miR-7641	-0.03	-0.07	N/A
PAX5	ENST00000358127.4	paired box 5	5	Sites in UTR	2	0	1	1	2	hsa-miR-7641	-0.03	-0.03	N/A
ELOVL6	ENST00000394607.3	ELOVL fatty acid elongase 6	901	Sites in UTR	1	0	0	1	0	hsa-miR-7641	-0.03	-0.03	N/A
ANKRD26	ENST00000376070.3	ankyrin repeat domain 26	95	Sites in UTR	1	0	0	1	0	hsa-miR-7641	-0.03	-0.05	N/A
SLC25A37	ENST00000519973.1	solute carrier family 25 (mitochondrial iron transporter), member 37	145	Sites in UTR	1	0	0	1	2	hsa-miR-7641	-0.03	-0.05	N/A
ARID1A	ENST00000324856.7	AT rich interactive domain 1A (SWI-like)	31	Sites in UTR	1	0	1	0	0	hsa-miR-7641	-0.03	-0.05	N/A
ARMCX3	ENST00000341189.4	armadillo repeat containing, X-linked 3	353	Sites in UTR	2	0	1	1	0	hsa-miR-7641	-0.03	-0.14	N/A
TPM4	ENST00000300933.4	tropomyosin 4	332	Sites in UTR	1	0	0	1	1	hsa-miR-7641	-0.03	-0.04	N/A
SNTB2	ENST00000336278.4	syntrophin, beta 2 (dystrophin-associated protein A1, 59kDa, basic component 2)	254	Sites in UTR	4	0	2	2	0	hsa-miR-7641	-0.03	-0.06	N/A
PALM2-AKAP2	ENST00000374530.3	PALM2-AKAP2 readthrough	1287	Sites in UTR	1	0	0	1	0	hsa-miR-7641	-0.03	-0.03	N/A
ZNF605	ENST00000360187.4	zinc finger protein 605	147	Sites in UTR	1	0	0	1	0	hsa-miR-7641	-0.03	-0.03	N/A
TBC1D22A	ENST00000337137.4	TBC1 domain family, member 22A	123	Sites in UTR	1	0	1	0	2	hsa-miR-7641	-0.03	-0.04	N/A
TSR1	ENST00000301364.5	TSR1, 20S rRNA accumulation, homolog (S. cerevisiae)	559	Sites in UTR	2	1	1	0	0	hsa-miR-7641	-0.03	-0.12	N/A
ZYG11A	ENST00000371532.1	zyg-11 family member A, cell cycle regulator	331	Sites in UTR	1	0	1	0	0	hsa-miR-7641	-0.03	-0.03	N/A
ARL4C	ENST00000390645.2	ADP-ribosylation factor-like 4C	84	Sites in UTR	1	0	0	1	1	hsa-miR-7641	-0.03	-0.04	N/A
IL13RA1	ENST00000371666.3	interleukin 13 receptor, alpha 1	494	Sites in UTR	1	0	1	0	0	hsa-miR-7641	-0.03	-0.06	N/A
C1ORF220	ENST00000367636.4		5	Sites in UTR	1	0	0	1	1	hsa-miR-7641	-0.03	-0.03	N/A
KIAA2018	ENST00000316407.4	KIAA2018	23	Sites in UTR	2	0	1	1	0	hsa-miR-7641	-0.03	-0.03	N/A
FNBP1L	ENST00000370253.2	formin binding protein 1-like	219	Sites in UTR	1	0	0	1	1	hsa-miR-7641	-0.03	-0.03	N/A
AWAT2	ENST00000276101.3	acyl-CoA wax alcohol acyltransferase 2	5	Sites in UTR	1	0	0	1	0	hsa-miR-7641	-0.03	-0.03	N/A
OXTR	ENST00000316793.3	oxytocin receptor	24	Sites in UTR	1	0	0	1	0	hsa-miR-7641	-0.03	-0.04	N/A
PRSS16	ENST00000230582.3	protease, serine, 16 (thymus)	77	Sites in UTR	1	0	0	1	0	hsa-miR-7641	-0.03	-0.11	N/A
GAS7	ENST00000437099.2	growth arrest-specific 7	186	Sites in UTR	2	0	1	1	3	hsa-miR-7641	-0.03	-0.09	N/A
TADA2A	ENST00000394395.2	transcriptional adaptor 2A	278	Sites in UTR	1	0	1	0	0	hsa-miR-7641	-0.03	-0.04	N/A
INPP4B	ENST00000513000.1	inositol polyphosphate-4-phosphatase, type II, 105kDa	43	Sites in UTR	2	0	2	0	2	hsa-miR-7641	-0.03	-0.06	N/A
TTC9C	ENST00000316461.4	tetratricopeptide repeat domain 9C	475	Sites in UTR	1	0	1	0	2	hsa-miR-7641	-0.03	-0.12	N/A
KAT6A	ENST00000265713.2	K(lysine) acetyltransferase 6A	21	Sites in UTR	1	0	1	0	0	hsa-miR-7641	-0.03	-0.05	N/A
ZBTB8B	ENST00000609129.1	zinc finger and BTB domain containing 8B	18	Sites in UTR	3	0	1	2	1	hsa-miR-7641	-0.03	-0.04	N/A
CCDC77	ENST00000239830.4	coiled-coil domain containing 77	8	Sites in UTR	2	1	1	0	1	hsa-miR-7641	-0.03	-0.18	N/A
SMCR8	ENST00000406438.3	Smith-Magenis syndrome chromosome region, candidate 8	219	Sites in UTR	1	0	1	0	0	hsa-miR-7641	-0.03	-0.03	N/A
LPPR5	ENST00000370188.3	Lipid phosphate phosphatase-related protein type 5	23	Sites in UTR	1	0	1	0	0	hsa-miR-7641	-0.03	-0.15	N/A
BTBD7	ENST00000334746.5	BTB (POZ) domain containing 7	590	Sites in UTR	1	0	1	0	1	hsa-miR-7641	-0.03	-0.04	N/A
SNRNP48	ENST00000342415.5	small nuclear ribonucleoprotein 48kDa (U11/U12)	423	Sites in UTR	1	0	0	1	1	hsa-miR-7641	-0.03	-0.07	N/A
BBS4	ENST00000268057.4	Bardet-Biedl syndrome 4	121	Sites in UTR	1	0	1	0	0	hsa-miR-7641	-0.03	-0.37	N/A
MRPS25	ENST00000253686.2	mitochondrial ribosomal protein S25	630	Sites in UTR	1	1	0	0	0	hsa-miR-7641	-0.03	-0.08	N/A
NDUFS7	ENST00000313408.7	NADH dehydrogenase (ubiquinone) Fe-S protein 7, 20kDa (NADH-coenzyme Q reductase)	3661	Sites in UTR	1	0	0	1	0	hsa-miR-7641	-0.03	-0.03	N/A
TMPRSS11B	ENST00000332644.5	transmembrane protease, serine 11B	5	Sites in UTR	1	0	0	1	0	hsa-miR-7641	-0.03	-0.03	N/A
PLBD2	ENST00000280800.3	phospholipase B domain containing 2	1144	Sites in UTR	1	0	1	0	0	hsa-miR-7641	-0.03	-0.05	N/A
CCSER1	ENST00000509176.1	coiled-coil serine-rich protein 1	5	Sites in UTR	1	0	0	1	0	hsa-miR-7641	-0.03	-0.03	N/A
GNG4	ENST00000450593.1	guanine nucleotide binding protein (G protein), gamma 4	1171	Sites in UTR	2	0	1	1	0	hsa-miR-7641	-0.03	-0.26	N/A
CENPI	ENST00000372927.1	centromere protein I	379	Sites in UTR	1	0	1	0	2	hsa-miR-7641	-0.03	-0.14	N/A
ZNF695	ENST00000487338.2	zinc finger protein 695	123	Sites in UTR	1	1	0	0	0	hsa-miR-7641	-0.03	-0.27	N/A
XPNPEP3	ENST00000357137.4	X-prolyl aminopeptidase (aminopeptidase P) 3, putative	112	Sites in UTR	2	1	1	0	2	hsa-miR-7641	-0.03	-0.28	N/A
PPP1R15B	ENST00000367188.4	protein phosphatase 1, regulatory subunit 15B	2154	Sites in UTR	1	0	0	1	0	hsa-miR-7641	-0.03	-0.04	N/A
MDM2	ENST00000462284.1	MDM2 oncogene, E3 ubiquitin protein ligase	455	Sites in UTR	1	0	0	1	0	hsa-miR-7641	-0.03	-0.03	N/A
COQ7	ENST00000321998.5	coenzyme Q7 homolog, ubiquinone (yeast)	315	Sites in UTR	2	0	2	0	2	hsa-miR-7641	-0.03	-0.16	N/A
RAB11FIP1	ENST00000287263.4	RAB11 family interacting protein 1 (class I)	106	Sites in UTR	1	0	1	0	1	hsa-miR-7641	-0.03	-0.13	N/A
HIST1H2BD	ENST00000289316.2	histone cluster 1, H2bd	236	Sites in UTR	1	0	0	1	0	hsa-miR-7641	-0.03	-0.08	N/A
CDK1	ENST00000395284.3	cyclin-dependent kinase 1	3029	Sites in UTR	1	0	0	1	0	hsa-miR-7641	-0.03	-0.06	N/A
IER3IP1	ENST00000256433.3	immediate early response 3 interacting protein 1	1727	Sites in UTR	1	0	1	0	2	hsa-miR-7641	-0.03	-0.28	N/A
KIAA0319L	ENST00000325722.3	KIAA0319-like	2090	Sites in UTR	1	1	0	0	0	hsa-miR-7641	-0.03	-0.03	N/A
TNR	ENST00000367674.2	tenascin R	5	Sites in UTR	2	0	1	1	3	hsa-miR-7641	-0.03	-0.03	N/A
CLNK	ENST00000226951.6	cytokine-dependent hematopoietic cell linker	5	Sites in UTR	1	1	0	0	1	hsa-miR-7641	-0.03	-0.03	N/A
C9orf62	ENST00000320778.2	chromosome 9 open reading frame 62	5	Sites in UTR	1	0	0	1	1	hsa-miR-7641	-0.03	-0.03	N/A
PRICKLE2	ENST00000295902.6	prickle homolog 2 (Drosophila)	20	Sites in UTR	2	0	1	1	2	hsa-miR-7641	-0.03	-0.03	N/A
SLC16A12	ENST00000341233.4	solute carrier family 16, member 12	35	Sites in UTR	1	1	0	0	1	hsa-miR-7641	-0.03	-0.03	N/A
YPEL2	ENST00000312655.4	yippee-like 2 (Drosophila)	62	Sites in UTR	1	1	0	0	0	hsa-miR-7641	-0.03	-0.03	N/A
WNK3	ENST00000375169.3	WNK lysine deficient protein kinase 3	55	Sites in UTR	2	0	1	1	0	hsa-miR-7641	-0.03	-0.03	N/A
ZNF829	ENST00000520965.1	zinc finger protein 829	103	Sites in UTR	1	0	0	1	3	hsa-miR-7641	-0.03	-0.03	N/A
ZNF81	ENST00000338637.7	zinc finger protein 81	10	Sites in UTR	2	0	1	1	0	hsa-miR-7641	-0.03	-0.03	N/A
FRRS1L	ENST00000561981.2	ferric-chelate reductase 1-like	11	Sites in UTR	2	0	1	1	0	hsa-miR-7641	-0.03	-0.03	N/A
ARHGEF18	ENST00000319670.9	Rho/Rac guanine nucleotide exchange factor (GEF) 18	2596	Sites in UTR	1	1	0	0	0	hsa-miR-7641	-0.03	-0.03	N/A
CTD-2368P22.1	ENST00000550135.1	HCG1811579; Uncharacterized protein	25	Sites in UTR	1	1	0	0	0	hsa-miR-7641	-0.03	-0.03	N/A
MED17	ENST00000251871.3	mediator complex subunit 17	197	Sites in UTR	1	0	0	1	0	hsa-miR-7641	-0.03	-0.03	N/A
L2HGDH	ENST00000267436.4	L-2-hydroxyglutarate dehydrogenase	893	Sites in UTR	1	1	0	0	0	hsa-miR-7641	-0.03	-0.03	N/A
ESR2	ENST00000557772.1	estrogen receptor 2 (ER beta)	5	Sites in UTR	1	1	0	0	0	hsa-miR-7641	-0.03	-0.03	N/A
NFASC	ENST00000401399.1	neurofascin	10	Sites in UTR	1	1	0	0	3	hsa-miR-7641	-0.03	-0.03	N/A
ANKRD62	ENST00000314074.8	ankyrin repeat domain 62	5	Sites in UTR	1	1	0	0	0	hsa-miR-7641	-0.03	-0.03	N/A
TECPR1	ENST00000447648.2	tectonin beta-propeller repeat containing 1	493	Sites in UTR	2	0	1	1	1	hsa-miR-7641	-0.03	-0.03	N/A
ARHGEF7	ENST00000426073.2	Rho guanine nucleotide exchange factor (GEF) 7	361	Sites in UTR	1	0	0	1	1	hsa-miR-7641	-0.03	-0.03	N/A
FOXD1	ENST00000499003.3	forkhead box D1	423	Sites in UTR	2	0	2	0	0	hsa-miR-7641	-0.03	-0.37	N/A
CTU1	ENST00000421832.2	cytosolic thiouridylase subunit 1	170	Sites in UTR	1	0	0	1	1	hsa-miR-7641	-0.03	-0.03	N/A
REL	ENST00000295025.8	v-rel avian reticuloendotheliosis viral oncogene homolog	116	Sites in UTR	2	0	1	1	2	hsa-miR-7641	-0.03	-0.03	N/A
SGPP2	ENST00000321276.7	sphingosine-1-phosphate phosphatase 2	182	Sites in UTR	1	0	0	1	1	hsa-miR-7641	-0.03	-0.05	N/A
ZFP82	ENST00000392161.3	ZFP82 zinc finger protein	42	Sites in UTR	3	1	1	1	0	hsa-miR-7641	-0.03	-0.13	N/A
ERC1	ENST00000355446.5	ELKS/RAB6-interacting/CAST family member 1	159	Sites in UTR	2	0	1	1	1	hsa-miR-7641	-0.03	-0.03	N/A
FARP1	ENST00000595437.1	FERM, RhoGEF (ARHGEF) and pleckstrin domain protein 1 (chondrocyte-derived)	530	Sites in UTR	1	0	1	0	0	hsa-miR-7641	-0.03	-0.22	N/A
RNF141	ENST00000265981.2	ring finger protein 141	345	Sites in UTR	1	0	1	0	0	hsa-miR-7641	-0.03	-0.03	N/A
HSPA5	ENST00000324460.6	heat shock 70kDa protein 5 (glucose-regulated protein, 78kDa)	2715	Sites in UTR	2	0	1	1	0	hsa-miR-7641	-0.03	-0.14	N/A
ZNF546	ENST00000347077.4	zinc finger protein 546	44	Sites in UTR	1	0	0	1	2	hsa-miR-7641	-0.03	-0.04	N/A
ZNF699	ENST00000591998.1	zinc finger protein 699	5	Sites in UTR	1	0	0	1	1	hsa-miR-7641	-0.03	-0.04	N/A
RTP1	ENST00000312295.4	receptor (chemosensory) transporter protein 1	5	Sites in UTR	1	0	1	0	2	hsa-miR-7641	-0.03	-0.03	N/A
METTL15	ENST00000342303.5	methyltransferase like 15	17	Sites in UTR	1	0	1	0	3	hsa-miR-7641	-0.03	-0.03	N/A
NOL12	ENST00000359114.4	nucleolar protein 12	536	Sites in UTR	1	0	1	0	1	hsa-miR-7641	-0.03	-0.04	N/A
SUGT1	ENST00000310528.8	SGT1, suppressor of G2 allele of SKP1 (S. cerevisiae)	430	Sites in UTR	2	0	0	2	4	hsa-miR-7641	-0.03	-0.21	N/A
SGSM1	ENST00000400358.4	small G protein signaling modulator 1	25	Sites in UTR	1	0	1	0	1	hsa-miR-7641	-0.03	-0.07	N/A
AC005606.1	ENST00000598236.1	LOC283868 protein; Uncharacterized protein	26	Sites in UTR	1	0	1	0	0	hsa-miR-7641	-0.03	-0.15	N/A
SCNN1G	ENST00000300061.2	sodium channel, non-voltage-gated 1, gamma subunit	5	Sites in UTR	1	0	1	0	0	hsa-miR-7641	-0.03	-0.03	N/A
LILRA1	ENST00000453777.1	leukocyte immunoglobulin-like receptor, subfamily A (with TM domain), member 1	5	Sites in UTR	1	0	0	1	1	hsa-miR-7641	-0.03	-0.04	N/A
CDH5	ENST00000341529.3	cadherin 5, type 2 (vascular endothelium)	8	Sites in UTR	1	0	1	0	1	hsa-miR-7641	-0.03	-0.03	N/A
CCDC97	ENST00000269967.3	coiled-coil domain containing 97	85	Sites in UTR	1	0	1	0	0	hsa-miR-7641	-0.03	-0.05	N/A
CENPL	ENST00000356198.2	centromere protein L	390	Sites in UTR	1	0	1	0	0	hsa-miR-7641	-0.03	-0.2	N/A
LSM11	ENST00000286307.5	LSM11, U7 small nuclear RNA associated	1458	Sites in UTR	1	1	0	0	1	hsa-miR-7641	-0.03	-0.03	N/A
RP11-343C2.12	ENST00000562949.1	Conserved oligomeric Golgi complex subunit 8	190	Sites in UTR	2	0	2	0	1	hsa-miR-7641	-0.03	-0.28	N/A
PGM2	ENST00000381967.4	phosphoglucomutase 2	232	Sites in UTR	1	0	0	1	1	hsa-miR-7641	-0.03	-0.1	N/A
ZNF585B	ENST00000532828.2	zinc finger protein 585B	46	Sites in UTR	2	0	1	1	1	hsa-miR-7641	-0.03	-0.04	N/A
PPP2R1B	ENST00000527614.1	protein phosphatase 2, regulatory subunit A, beta	341	Sites in UTR	1	0	1	0	0	hsa-miR-7641	-0.03	-0.1	N/A
STAT3	ENST00000585517.1	signal transducer and activator of transcription 3 (acute-phase response factor)	478	Sites in UTR	1	1	0	0	1	hsa-miR-7641	-0.03	-0.03	N/A
P2RY1	ENST00000305097.3	purinergic receptor P2Y, G-protein coupled, 1	58	Sites in UTR	3	0	0	3	0	hsa-miR-7641	-0.03	-0.03	N/A
FLRT3	ENST00000378053.3	fibronectin leucine rich transmembrane protein 3	11	Sites in UTR	1	0	0	1	0	hsa-miR-7641	-0.03	-0.06	N/A
DSEL	ENST00000310045.7	dermatan sulfate epimerase-like	26	Sites in UTR	1	1	0	0	2	hsa-miR-7641	-0.03	-0.04	N/A
PPP3R1	ENST00000234310.3	protein phosphatase 3, regulatory subunit B, alpha	117	Sites in UTR	1	0	0	1	0	hsa-miR-7641	-0.03	-0.07	N/A
MEX3B	ENST00000558133.1	mex-3 RNA binding family member B	1401	Sites in UTR	1	0	1	0	0	hsa-miR-7641	-0.03	-0.03	N/A
KLHL42	ENST00000381271.2	kelch-like family member 42	2120	Sites in UTR	1	0	0	1	1	hsa-miR-7641	-0.03	-0.03	N/A
IRAK2	ENST00000256458.4	interleukin-1 receptor-associated kinase 2	54	Sites in UTR	1	0	0	1	0	hsa-miR-7641	-0.03	-0.03	N/A
PTCHD1	ENST00000379361.4	patched domain containing 1	59	Sites in UTR	1	0	0	1	1	hsa-miR-7641	-0.03	-0.03	N/A
C17orf85	ENST00000158149.3	chromosome 17 open reading frame 85	718	Sites in UTR	1	0	0	1	2	hsa-miR-7641	-0.03	-0.03	N/A
C9orf57	ENST00000377024.3	chromosome 9 open reading frame 57	5	Sites in UTR	1	0	0	1	0	hsa-miR-7641	-0.03	-0.03	N/A
RWDD1	ENST00000466444.2	RWD domain containing 1	296	Sites in UTR	2	0	2	0	1	hsa-miR-7641	-0.03	-0.14	N/A
ETNK1	ENST00000266517.4	ethanolamine kinase 1	1047	Sites in UTR	3	1	1	1	0	hsa-miR-7641	-0.03	-0.14	N/A
PGPEP1	ENST00000597431.2	pyroglutamyl-peptidase I	82	Sites in UTR	2	0	2	0	1	hsa-miR-7641	-0.03	-0.05	N/A
AMIGO2	ENST00000266581.4	adhesion molecule with Ig-like domain 2	860	Sites in UTR	2	0	0	2	1	hsa-miR-7641	-0.03	-0.17	N/A
UBXN7	ENST00000296328.4	UBX domain protein 7	95	Sites in UTR	3	0	3	0	1	hsa-miR-7641	-0.03	-0.1	N/A
MARK3	ENST00000303622.9	MAP/microtubule affinity-regulating kinase 3	1468	Sites in UTR	1	0	1	0	0	hsa-miR-7641	-0.03	-0.15	N/A
COL4A1	ENST00000375820.4	collagen, type IV, alpha 1	6549	Sites in UTR	1	0	0	1	0	hsa-miR-7641	-0.03	-0.03	N/A
SP1	ENST00000426431.2	Sp1 transcription factor	402	Sites in UTR	4	0	1	3	0	hsa-miR-7641	-0.03	-0.05	N/A
ADAT1	ENST00000307921.3	adenosine deaminase, tRNA-specific 1	597	Sites in UTR	1	1	0	0	4	hsa-miR-7641	-0.03	-0.03	N/A
C8orf44-SGK3	ENST00000519289.1	C8orf44-SGK3 readthrough	56	Sites in UTR	1	0	0	1	3	hsa-miR-7641	-0.03	-0.24	N/A
SEMA5A	ENST00000382496.5	sema domain, seven thrombospondin repeats (type 1 and type 1-like), transmembrane domain (TM) and short cytoplasmic domain, (semaphorin) 5A	98	Sites in UTR	2	0	1	1	0	hsa-miR-7641	-0.03	-0.03	N/A
GTPBP10	ENST00000222511.6	GTP-binding protein 10 (putative)	489	Sites in UTR	1	0	1	0	2	hsa-miR-7641	-0.03	-0.24	N/A
MOGAT3	ENST00000223114.4	monoacylglycerol O-acyltransferase 3	538	Sites in UTR	2	0	2	0	0	hsa-miR-7641	-0.03	-0.21	N/A
SLCO1B3	ENST00000261196.2	solute carrier organic anion transporter family, member 1B3	119	Sites in UTR	2	2	0	0	0	hsa-miR-7641	-0.03	-0.46	N/A
OLFML2B	ENST00000294794.3	olfactomedin-like 2B	5	Sites in UTR	1	0	0	1	0	hsa-miR-7641	-0.03	-0.03	N/A
ZBTB37	ENST00000367701.5	zinc finger and BTB domain containing 37	213	Sites in UTR	2	0	1	1	4	hsa-miR-7641	-0.03	-0.03	N/A
FRMD5	ENST00000484674.1	FERM domain containing 5	161	Sites in UTR	2	0	0	2	0	hsa-miR-7641	-0.03	-0.07	N/A
HS3ST1	ENST00000002596.5	heparan sulfate (glucosamine) 3-O-sulfotransferase 1	9	Sites in UTR	1	0	1	0	0	hsa-miR-7641	-0.03	-0.05	N/A
CDC42EP3	ENST00000295324.3	CDC42 effector protein (Rho GTPase binding) 3	1749	Sites in UTR	1	0	0	1	0	hsa-miR-7641	-0.03	-0.05	N/A
NEO1	ENST00000261908.6	neogenin 1	261	Sites in UTR	1	0	1	0	0	hsa-miR-7641	-0.03	-0.1	N/A
SYNPO2	ENST00000429713.2	synaptopodin 2	105	Sites in UTR	1	0	1	0	2	hsa-miR-7641	-0.03	-0.04	N/A
ACTRT3	ENST00000330368.2	actin-related protein T3	244	Sites in UTR	2	0	2	0	1	hsa-miR-7641	-0.03	-0.24	N/A
ZNF175	ENST00000262259.2	zinc finger protein 175	83	Sites in UTR	1	1	0	0	0	hsa-miR-7641	-0.03	-0.03	N/A
LCORL	ENST00000326877.4	ligand dependent nuclear receptor corepressor-like	194	Sites in UTR	1	0	0	1	1	hsa-miR-7641	-0.03	-0.07	N/A
SMIM19	ENST00000438528.3	small integral membrane protein 19	265	Sites in UTR	1	0	0	1	1	hsa-miR-7641	-0.03	-0.05	N/A
VPS33A	ENST00000267199.4	vacuolar protein sorting 33 homolog A (S. cerevisiae)	282	Sites in UTR	1	0	1	0	0	hsa-miR-7641	-0.03	-0.16	N/A
SOCS4	ENST00000395472.2	suppressor of cytokine signaling 4	336	Sites in UTR	1	0	0	1	1	hsa-miR-7641	-0.03	-0.05	N/A
SRBD1	ENST00000263736.4	S1 RNA binding domain 1	33	Sites in UTR	1	0	0	1	1	hsa-miR-7641	-0.03	-0.07	N/A
PTPN11	ENST00000351677.2	protein tyrosine phosphatase, non-receptor type 11	52	Sites in UTR	1	0	0	1	1	hsa-miR-7641	-0.03	-0.03	N/A
PLEKHA2	ENST00000420274.1	pleckstrin homology domain containing, family A (phosphoinositide binding specific) member 2	3303	Sites in UTR	1	0	1	0	1	hsa-miR-7641	-0.03	-0.03	N/A
AP5B1	ENST00000532090.2	adaptor-related protein complex 5, beta 1 subunit	22	Sites in UTR	2	0	2	0	1	hsa-miR-7641	-0.03	-0.04	N/A
ANKRD33B	ENST00000296657.5	ankyrin repeat domain 33B	9	Sites in UTR	3	0	2	1	0	hsa-miR-7641	-0.03	-0.06	N/A
ALDH5A1	ENST00000357578.3	aldehyde dehydrogenase 5 family, member A1	325	Sites in UTR	1	0	1	0	3	hsa-miR-7641	-0.03	-0.04	N/A
LONRF3	ENST00000304778.7	LON peptidase N-terminal domain and ring finger 3	36	Sites in UTR	1	0	0	1	1	hsa-miR-7641	-0.03	-0.04	N/A
ABHD15	ENST00000307201.4	abhydrolase domain containing 15	240	Sites in UTR	1	0	0	1	2	hsa-miR-7641	-0.03	-0.09	N/A
ST7L	ENST00000360743.4	suppression of tumorigenicity 7 like	45	Sites in UTR	1	0	1	0	0	hsa-miR-7641	-0.03	-0.09	N/A
TMEM192	ENST00000306480.6	transmembrane protein 192	278	Sites in UTR	1	0	1	0	3	hsa-miR-7641	-0.03	-0.03	N/A
DCAF4	ENST00000394234.2	DDB1 and CUL4 associated factor 4	45	Sites in UTR	1	0	1	0	0	hsa-miR-7641	-0.03	-0.24	N/A
NYNRIN	ENST00000382554.3	NYN domain and retroviral integrase containing	1928	Sites in UTR	1	0	1	0	0	hsa-miR-7641	-0.03	-0.03	N/A
OPHN1	ENST00000355520.5	oligophrenin 1	54	Sites in UTR	2	0	0	2	0	hsa-miR-7641	-0.03	-0.03	N/A
PAX7	ENST00000420770.2	paired box 7	7	Sites in UTR	1	0	0	1	1	hsa-miR-7641	-0.03	-0.03	N/A
DOPEY2	ENST00000399151.3	dopey family member 2	43	Sites in UTR	1	0	1	0	1	hsa-miR-7641	-0.03	-0.03	N/A
FSD2	ENST00000334574.8	fibronectin type III and SPRY domain containing 2	5	Sites in UTR	1	0	0	1	2	hsa-miR-7641	-0.03	-0.03	N/A
GNL3L	ENST00000336470.4	guanine nucleotide binding protein-like 3 (nucleolar)-like	151	Sites in UTR	1	0	1	0	1	hsa-miR-7641	-0.03	-0.03	N/A
CNNM1	ENST00000356713.4	cyclin M1	45	Sites in UTR	1	0	1	0	1	hsa-miR-7641	-0.03	-0.03	N/A
ZNF441	ENST00000357901.4	zinc finger protein 441	5	Sites in UTR	1	0	0	1	2	hsa-miR-7641	-0.03	-0.03	N/A
HHIP	ENST00000296575.3	hedgehog interacting protein	65	Sites in UTR	1	0	1	0	0	hsa-miR-7641	-0.02	-0.07	N/A
FDX1	ENST00000260270.2	ferredoxin 1	510	Sites in UTR	1	0	1	0	0	hsa-miR-7641	-0.02	-0.11	N/A
SNX21	ENST00000462307.1	sorting nexin family member 21	343	Sites in UTR	1	0	0	1	1	hsa-miR-7641	-0.02	-0.03	N/A
TMED8	ENST00000216468.7	transmembrane emp24 protein transport domain containing 8	53	Sites in UTR	2	0	1	1	1	hsa-miR-7641	-0.02	-0.03	N/A
ITGA1	ENST00000282588.6	integrin, alpha 1	400	Sites in UTR	1	0	0	1	1	hsa-miR-7641	-0.02	-0.03	N/A
CD2BP2	ENST00000305596.3	CD2 (cytoplasmic tail) binding protein 2	222	Sites in UTR	1	0	1	0	0	hsa-miR-7641	-0.02	-0.06	N/A
EXTL3	ENST00000220562.4	exostosin-like glycosyltransferase 3	358	Sites in UTR	1	0	1	0	1	hsa-miR-7641	-0.02	-0.03	N/A
CEBPG	ENST00000284000.4	CCAAT/enhancer binding protein (C/EBP), gamma	360	Sites in UTR	1	0	1	0	1	hsa-miR-7641	-0.02	-0.1	N/A
TMEM19	ENST00000266673.5	transmembrane protein 19	1378	Sites in UTR	1	0	0	1	2	hsa-miR-7641	-0.02	-0.04	N/A
HIST1H2AI	ENST00000358739.3	histone cluster 1, H2ai	11	Sites in UTR	1	0	0	1	1	hsa-miR-7641	-0.02	-0.09	N/A
ZBTB8A	ENST00000316459.4	zinc finger and BTB domain containing 8A	287	Sites in UTR	1	0	1	0	1	hsa-miR-7641	-0.02	-0.03	N/A
ELOVL4	ENST00000369816.4	ELOVL fatty acid elongase 4	129	Sites in UTR	1	0	1	0	0	hsa-miR-7641	-0.02	-0.03	N/A
TCHP	ENST00000405876.4	trichoplein, keratin filament binding	140	Sites in UTR	2	0	1	1	1	hsa-miR-7641	-0.02	-0.1	N/A
ZNF70	ENST00000341976.3	zinc finger protein 70	99	Sites in UTR	1	0	1	0	2	hsa-miR-7641	-0.02	-0.03	N/A
SPTBN2	ENST00000529997.1	spectrin, beta, non-erythrocytic 2	910	Sites in UTR	2	0	1	1	0	hsa-miR-7641	-0.02	-0.03	N/A
C15orf40	ENST00000304177.5	chromosome 15 open reading frame 40	133	Sites in UTR	3	0	2	1	2	hsa-miR-7641	-0.02	-0.35	N/A
ECM2	ENST00000375540.1	extracellular matrix protein 2, female organ and adipocyte specific	19	Sites in UTR	1	0	1	0	0	hsa-miR-7641	-0.02	-0.09	N/A
PDF	ENST00000288022.1	peptide deformylase (mitochondrial)	190	Sites in UTR	2	0	2	0	1	hsa-miR-7641	-0.02	-0.25	N/A
SMUG1	ENST00000505128.1	single-strand-selective monofunctional uracil-DNA glycosylase 1	242	Sites in UTR	1	0	1	0	0	hsa-miR-7641	-0.02	-0.14	N/A
GDAP1	ENST00000220822.7	ganglioside induced differentiation associated protein 1	37	Sites in UTR	1	0	0	1	0	hsa-miR-7641	-0.02	-0.07	N/A
GLDN	ENST00000335449.6	gliomedin	9	Sites in UTR	1	0	0	1	1	hsa-miR-7641	-0.02	-0.02	N/A
CHSY1	ENST00000254190.3	chondroitin sulfate synthase 1	200	Sites in UTR	1	0	0	1	0	hsa-miR-7641	-0.02	-0.03	N/A
ABCC12	ENST00000416054.1	ATP-binding cassette, sub-family C (CFTR/MRP), member 12	5	Sites in UTR	1	0	1	0	1	hsa-miR-7641	-0.02	-0.02	N/A
ZNF492	ENST00000456783.2	zinc finger protein 492	5	Sites in UTR	1	0	1	0	1	hsa-miR-7641	-0.02	-0.02	N/A
RNF157	ENST00000269391.6	ring finger protein 157	163	Sites in UTR	1	0	1	0	0	hsa-miR-7641	-0.02	-0.03	N/A
TRIM13	ENST00000378182.3	tripartite motif containing 13	139	Sites in UTR	2	0	2	0	1	hsa-miR-7641	-0.02	-0.43	N/A
DPY19L4	ENST00000414645.2	dpy-19-like 4 (C. elegans)	362	Sites in UTR	2	0	1	1	2	hsa-miR-7641	-0.02	-0.04	N/A
CA12	ENST00000178638.3	carbonic anhydrase XII	42	Sites in UTR	1	0	0	1	0	hsa-miR-7641	-0.02	-0.03	N/A
ZNF226	ENST00000588883.1	zinc finger protein 226	327	Sites in UTR	3	0	2	1	1	hsa-miR-7641	-0.02	-0.43	N/A
YIPF4	ENST00000238831.4	Yip1 domain family, member 4	3482	Sites in UTR	2	1	1	0	2	hsa-miR-7641	-0.02	-0.05	N/A
BEND4	ENST00000504360.1	BEN domain containing 4	187	Sites in UTR	1	0	1	0	2	hsa-miR-7641	-0.02	-0.02	N/A
GEMIN4	ENST00000319004.5	gem (nuclear organelle) associated protein 4	339	Sites in UTR	2	0	1	1	1	hsa-miR-7641	-0.02	-0.15	N/A
UTP23	ENST00000309822.2	UTP23, small subunit (SSU) processome component, homolog (yeast)	54	Sites in UTR	1	1	0	0	2	hsa-miR-7641	-0.02	-0.23	N/A
ZNF333	ENST00000292530.6	zinc finger protein 333	72	Sites in UTR	2	0	1	1	0	hsa-miR-7641	-0.02	-0.03	N/A
AGPAT5	ENST00000285518.6	1-acylglycerol-3-phosphate O-acyltransferase 5	879	Sites in UTR	1	0	0	1	3	hsa-miR-7641	-0.02	-0.03	N/A
MGAT4A	ENST00000264968.3	mannosyl (alpha-1,3-)-glycoprotein beta-1,4-N-acetylglucosaminyltransferase, isozyme A	223	Sites in UTR	3	1	1	1	1	hsa-miR-7641	-0.02	-0.13	N/A
[truncated: 1,503 more rows]
